# Supplementary material for: (3,6-Dibromo-o-phenyl­ene)dimethanol
Source: Acta Crystallogr Sect E Struct Rep Online. 2011 Jan 15;67(Pt 2):o400. doi: 10.1107/S1600536811001206 (PMC3051438; doi:10.1107/S1600536811001206)
Supplement: Supplementary file 2 [file e-67-0o400-Isup2.hkl]

# 
# h,k,l, Fc-squared, Fo-squared, sigma(Fo-squared) and status flag 
# 
data_I
_shelx_title ' 101031gm in P2(1)2(1)2(1)' 
_shelx_refln_list_code          4 
_shelx_F_calc_maximum      166.86 
_exptl_crystal_F_000       568.00 
_reflns_d_resolution_high  0.7494 
 
loop_ 
 _symmetry_equiv_pos_as_xyz 
 'x, y, z' 
 '-x+1/2, -y, z+1/2' 
 '-x, y+1/2, -z+1/2' 
 'x+1/2, -y+1/2, -z' 
 
_cell_length_a     4.4815 
_cell_length_b     9.1231 
_cell_length_c    22.8193 
_cell_angle_alpha  90.000 
_cell_angle_beta   90.000 
_cell_angle_gamma  90.000 
 
_shelx_F_squared_multiplier     1.000 
 
loop_ 
 _refln_index_h 
 _refln_index_k 
 _refln_index_l 
 _refln_F_squared_calc 
 _refln_F_squared_meas 
 _refln_F_squared_sigma 
 _refln_observed_status 
   2   0   0    12673.78    13636.63    429.06 o 
   4   0   0      300.03      245.79     15.19 o 
   1   1   0     1252.10     1368.10     33.42 o 
   2   1   0       66.31       96.71      4.15 o 
   3   1   0      210.61      258.02     10.06 o 
   4   1   0      161.44      174.60     10.18 o 
   5   1   0        0.42       -3.61      8.97 o 
   0   2   0    11700.86    13025.52    410.13 o 
   1   2   0     1155.59     1264.82     31.06 o 
   2   2   0     1759.72     1642.54     40.56 o 
   3   2   0     2957.07     3003.90     68.53 o 
   4   2   0       73.04       63.03      7.34 o 
   5   2   0      139.31      145.34     13.44 o 
   1   3   0        1.46        1.44      1.56 o 
   2   3   0      528.65      488.59     13.58 o 
   3   3   0        3.56       12.60      3.62 o 
   4   3   0      179.14      185.88     11.47 o 
   5   3   0       18.91        4.55      9.86 o 
   0   4   0     2799.41     2734.35     87.22 o 
   1   4   0     3345.13     3686.93     89.40 o 
   2   4   0       98.05       86.96      5.42 o 
   3   4   0     3191.84     3234.77     86.19 o 
   4   4   0       33.94       51.58      9.17 o 
   5   4   0      196.19      169.54     15.05 o 
   1   5   0     2402.55     2304.81     52.59 o 
   2   5   0        9.23        3.13      3.85 o 
   3   5   0      672.39      612.49     21.99 o 
   4   5   0        2.20       -1.04      7.44 o 
   5   5   0       51.82       37.33     12.07 o 
   0   6   0     8631.06     8884.66    281.31 o 
   1   6   0       74.17       79.31      5.25 o 
   2   6   0     2223.61     2109.61     57.03 o 
   3   6   0       34.50       40.40      7.40 o 
   4   6   0        4.32       14.49      8.57 o 
   5   6   0        1.51        3.02     11.37 o 
   1   7   0     3543.55     3214.99     85.36 o 
   2   7   0       56.64       55.12      6.18 o 
   3   7   0      133.70      126.78     10.30 o 
   4   7   0       66.55       67.16     10.80 o 
   0   8   0      353.59      437.40     27.41 o 
   1   8   0      498.98      474.29     16.34 o 
   2   8   0      364.78      394.65     16.55 o 
   3   8   0      241.46      239.96     14.65 o 
   4   8   0        1.40        5.95      9.87 o 
   1   9   0      252.43      241.13     12.66 o 
   2   9   0      151.72      166.10     10.29 o 
   3   9   0       14.24        5.71     10.53 o 
   4   9   0       90.17      106.72     14.19 o 
   0  10   0      240.57      247.00     22.76 o 
   1  10   0      155.17      174.47     14.10 o 
   2  10   0       24.91       41.26      9.56 o 
   3  10   0      105.70      136.45     13.23 o 
   1  11   0       80.87       90.91     14.78 o 
   2  11   0       69.64       73.26     17.46 o 
   0  12   0       31.04       42.80     18.58 o 
   1   0   1      411.23      456.99     10.81 o 
   2   0   1     6240.68     7029.59    157.13 o 
   3   0   1       34.10       42.75      3.81 o 
   4   0   1      589.74      586.86     19.09 o 
   5   0   1        9.84        8.63      8.98 o 
  -5   1   1        9.21        7.16     16.92 o 
  -4   1   1      176.89      191.99     10.73 o 
  -3   1   1      411.31      370.82     10.54 o 
  -2   1   1     1087.31     1127.19     27.03 o 
  -1   1   1    10181.03    11072.62    238.03 o 
   0   1   1     1202.02     1182.34     37.65 o 
   1   1   1     8953.99    10316.71    238.00 o 
   2   1   1     1161.29     1189.20     29.02 o 
   3   1   1      387.70      353.12     11.35 o 
   4   1   1      167.06      199.53     14.04 o 
   5   1   1        9.56       -0.98     14.67 o 
  -5   2   1       75.65       86.83     13.14 o 
  -4   2   1      377.98      406.87     17.62 o 
  -3   2   1      591.14      567.98     14.77 o 
  -2   2   1      768.05      824.25     20.39 o 
  -1   2   1    13695.52    14946.49    343.53 o 
   0   2   1      703.80      758.39     17.38 o 
   1   2   1    15142.35    16094.12    401.35 o 
   2   2   1      842.92      892.93     21.97 o 
   3   2   1      592.11      561.18     14.89 o 
   4   2   1      408.51      414.79     15.33 o 
   5   2   1       75.53       88.60     11.90 o 
  -5   3   1       35.42       45.52     11.07 o 
  -4   3   1      513.39      520.65     23.25 o 
  -3   3   1      157.76      145.97      9.04 o 
  -2   3   1     4772.29     5284.01    116.23 o 
  -1   3   1     1202.15     1220.38     30.40 o 
   0   3   1     4083.72     3984.87     89.19 o 
   1   3   1     1194.07     1243.43     33.26 o 
   2   3   1     4611.67     5006.37    135.80 o 
   3   3   1      168.01      159.24      6.88 o 
   4   3   1      545.87      523.18     20.50 o 
   5   3   1       61.18       63.91     11.76 o 
  -5   4   1        3.33       -9.66      9.82 o 
  -4   4   1       11.57        8.81      8.61 o 
  -3   4   1      666.52      622.35     27.62 o 
  -2   4   1      133.69      110.67      4.55 o 
  -1   4   1    11118.89    11737.52    279.85 o 
   0   4   1     1833.38     1937.33     43.97 o 
   1   4   1    10937.46    11749.53    306.22 o 
   2   4   1      123.08      101.26      5.28 o 
   3   4   1      590.44      567.19     18.60 o 
   4   4   1       26.97       18.11      7.36 o 
   5   4   1        1.45       -0.43     10.44 o 
  -5   5   1       81.45       87.88     13.36 o 
  -4   5   1       11.83        9.68      7.75 o 
  -3   5   1      259.67      248.72     12.06 o 
  -2   5   1      441.27      423.83     14.16 o 
  -1   5   1     2361.05     2398.75     53.50 o 
   0   5   1     1683.45     1558.98     35.90 o 
   1   5   1     2234.04     2298.29     57.58 o 
   2   5   1      467.73      451.99     14.29 o 
   3   5   1      247.59      238.96     11.04 o 
   4   5   1       10.97        6.16      7.67 o 
   5   5   1       80.16       83.82     16.48 o 
  -5   6   1        5.04        7.60     16.50 o 
  -4   6   1      226.66      222.05     13.96 o 
  -3   6   1       82.75      103.52      9.18 o 
  -2   6   1     2057.11     1962.40     52.36 o 
  -1   6   1      305.77      309.74     10.19 o 
   0   6   1     1581.58     1518.98     35.34 o 
   1   6   1      328.68      323.56     12.41 o 
   2   6   1     1986.06     1883.95     52.32 o 
   3   6   1       89.45      109.53     13.23 o 
   4   6   1      224.99      238.50     18.13 o 
   5   6   1        6.20       -2.15     11.44 o 
  -4   7   1       14.80       17.02      9.40 o 
  -3   7   1      204.75      213.41     12.61 o 
  -2   7   1      199.84      177.73      8.93 o 
  -1   7   1     2395.94     2390.74     70.40 o 
   0   7   1       33.48       37.75      4.69 o 
   1   7   1     2354.34     2343.25     69.83 o 
   2   7   1      183.71      174.48      8.96 o 
   3   7   1      227.80      223.17     12.79 o 
   4   7   1       12.03       14.92      9.45 o 
  -4   8   1       92.53      112.79     12.91 o 
  -3   8   1       29.00       38.97      9.01 o 
  -2   8   1      240.93      253.75     10.77 o 
  -1   8   1      283.09      301.30     11.34 o 
   0   8   1      108.75       97.44      9.32 o 
   1   8   1      186.04      224.92     11.94 o 
   2   8   1      278.36      291.51     13.43 o 
   3   8   1       31.61       22.32      8.58 o 
   4   8   1      106.82       97.03     12.14 o 
  -4   9   1       27.64       23.46      9.71 o 
  -3   9   1       13.55       10.78      8.02 o 
  -2   9   1      533.77      530.76     19.43 o 
  -1   9   1       96.64       98.70      8.98 o 
   0   9   1     1334.81     1277.32     45.91 o 
   1   9   1       73.37       77.11      9.90 o 
   2   9   1      589.23      572.05     20.94 o 
   3   9   1       11.30        4.68     10.49 o 
   4   9   1       30.03       43.62     17.17 o 
  -3  10   1       48.80       61.21     11.30 o 
  -2  10   1        8.21        9.22      8.81 o 
  -1  10   1      222.00      245.64     16.07 o 
   0  10   1       11.82       25.85     12.19 o 
   1  10   1      233.94      259.03     16.29 o 
   2  10   1       14.06       12.04      8.81 o 
   3  10   1       50.96       51.61     13.65 o 
  -2  11   1       97.62       95.66     17.05 o 
  -1  11   1      117.96      131.62     13.86 o 
   0  11   1      479.10      471.22     24.24 o 
   1  11   1      109.69      127.49     13.87 o 
   2  11   1       97.72      120.76     13.99 o 
   0  12   1      117.76      127.04     15.57 o 
   1   0   2     5587.13     6270.36    149.95 o 
   2   0   2     1150.70     1157.86     27.04 o 
   3   0   2        7.69        2.46      3.06 o 
   4   0   2        0.73       -4.79      4.79 o 
   5   0   2        3.08        2.31      8.69 o 
  -5   1   2      159.99      157.21     17.28 o 
  -4   1   2      170.19      177.72     16.56 o 
  -3   1   2     2740.47     2911.98     65.11 o 
  -2   1   2     3886.20     3954.42     86.60 o 
  -1   1   2     5795.99     6731.88    159.63 o 
   0   1   2       90.84       95.35      2.88 o 
   1   1   2     6784.89     7604.06    159.80 o 
   2   1   2     3652.24     3836.94     94.28 o 
   3   1   2     2688.23     2834.19     77.25 o 
   4   1   2      156.04      160.63      9.18 o 
   5   1   2      180.14      157.72     16.24 o 
  -5   2   2       63.68       75.37     11.48 o 
  -4   2   2       44.35       36.43      6.72 o 
  -3   2   2      518.15      542.86     14.38 o 
  -2   2   2     2328.74     2295.88     51.19 o 
  -1   2   2     1735.72     1793.54     45.15 o 
   0   2   2     2186.23     2374.68     53.68 o 
   1   2   2     1946.50     1938.40     45.49 o 
   2   2   2     2218.42     2203.83     51.16 o 
   3   2   2      491.33      544.63     16.73 o 
   4   2   2       43.68       48.54      6.47 o 
   5   2   2       61.87       75.56     11.29 o 
  -5   3   2       11.63       17.24     12.03 o 
  -4   3   2       29.49       25.45      8.60 o 
  -3   3   2      231.74      231.50      8.53 o 
  -2   3   2     6693.32     6822.48    155.71 o 
  -1   3   2     4071.91     4611.14    108.65 o 
   0   3   2    22922.37    25151.55    559.37 o 
   1   3   2     3900.90     4441.20    118.92 o 
   2   3   2     6876.13     7080.84    155.67 o 
   3   3   2      218.41      215.57      9.29 o 
   4   3   2       30.50       32.67      9.76 o 
   5   3   2       12.48       17.91      9.94 o 
  -5   4   2       50.35       53.10     11.73 o 
  -4   4   2       82.03       78.37     14.03 o 
  -3   4   2      330.65      299.55     13.38 o 
  -2   4   2       97.50      117.69      5.49 o 
  -1   4   2     3461.35     3560.58     85.99 o 
   0   4   2     1163.01     1153.09     26.66 o 
   1   4   2     3480.15     3568.18     80.37 o 
   2   4   2      101.42      124.72      5.85 o 
   3   4   2      359.75      344.08     13.57 o 
   4   4   2       53.66       57.15      8.70 o 
   5   4   2       76.79       71.61     22.30 o 
  -5   5   2        7.38        5.00     13.63 o 
  -4   5   2        7.73        3.44      8.54 o 
  -3   5   2      803.67      777.01     26.10 o 
  -2   5   2      597.34      581.05     15.61 o 
  -1   5   2     1221.97     1154.25     25.31 o 
   0   5   2     4228.91     4717.31    106.06 o 
   1   5   2     1209.42     1125.05     31.34 o 
   2   5   2      512.91      498.77     18.72 o 
   3   5   2      811.92      750.20     23.32 o 
   4   5   2       10.69       14.87      7.89 o 
   5   5   2        6.37       -6.00     10.78 o 
  -5   6   2       27.42       22.13     12.19 o 
  -4   6   2       85.44       99.83     10.57 o 
  -3   6   2       78.91       86.71      8.55 o 
  -2   6   2      460.96      456.57     15.60 o 
  -1   6   2      491.95      481.23     14.46 o 
   0   6   2     1503.05     1382.56     32.33 o 
   1   6   2      587.39      557.52     20.15 o 
   2   6   2      509.69      490.52     15.79 o 
   3   6   2       66.39       73.58      7.14 o 
   4   6   2       86.37       81.36     10.51 o 
   5   6   2       27.04       30.14     12.47 o 
  -4   7   2       55.53       48.17     10.22 o 
  -3   7   2      390.26      417.56     18.00 o 
  -2   7   2      352.11      362.25     12.47 o 
  -1   7   2      401.85      398.76     14.46 o 
   0   7   2      786.99      738.32     20.10 o 
   1   7   2      397.84      383.02     15.20 o 
   2   7   2      354.63      377.81     15.37 o 
   3   7   2      403.83      427.38     18.07 o 
   4   7   2       63.27       50.93     10.26 o 
  -4   8   2       53.82       48.36     11.01 o 
  -3   8   2      127.65      119.51     11.11 o 
  -2   8   2      732.59      680.56     20.07 o 
  -1   8   2      573.45      546.15     17.60 o 
   0   8   2      174.26      197.83     13.57 o 
   1   8   2      535.39      502.72     19.36 o 
   2   8   2      737.90      659.45     23.88 o 
   3   8   2      136.74      138.35     20.77 o 
   4   8   2       57.68       69.30     11.50 o 
  -4   9   2       19.76       25.50     11.29 o 
  -3   9   2       11.66       11.52      7.91 o 
  -2   9   2      117.31      144.98      9.87 o 
  -1   9   2       15.50       16.13      8.48 o 
   0   9   2     1509.27     1564.76     54.87 o 
   1   9   2       17.09       24.08      8.30 o 
   2   9   2      128.36      141.72     11.06 o 
   3   9   2       11.22       32.94     11.50 o 
   4   9   2       17.07       27.38     42.99 o 
  -3  10   2       89.43      104.48     12.16 o 
  -2  10   2       20.17       32.71     10.88 o 
  -1  10   2      961.96      926.00     35.15 o 
   0  10   2       88.16       88.30     11.60 o 
   1  10   2      928.91      860.66     35.09 o 
   2  10   2       20.04        8.75      8.59 o 
   3  10   2       87.85       76.62     14.15 o 
  -2  11   2        2.38        8.75     14.29 o 
  -1  11   2       75.09       88.23     12.85 o 
   0  11   2       65.29       84.36     12.68 o 
   1  11   2       89.29       88.94     12.93 o 
   2  11   2        2.56       17.14     11.56 o 
   0  12   2        0.01        0.90     11.59 o 
   1   0   3     3293.62     4075.88     98.21 o 
   2   0   3        6.20       10.49      2.18 o 
   3   0   3      665.34      704.94     18.03 o 
   4   0   3       13.37       17.55      6.22 o 
   5   0   3      137.18      133.35     12.65 o 
  -5   1   3       14.08       -4.85     11.42 o 
  -4   1   3      504.53      462.49     19.37 o 
  -3   1   3     1180.00     1176.96     30.75 o 
  -2   1   3     3189.65     3300.75     73.11 o 
  -1   1   3    27842.48    30437.27    715.10 o 
   0   1   3     3751.77     3960.13     95.10 o 
   1   1   3    26848.42    29486.92    665.60 o 
   2   1   3     3118.83     3245.40     79.65 o 
   3   1   3     1300.68     1255.63     31.40 o 
   4   1   3      484.66      449.27     16.32 o 
   5   1   3        9.87        2.32      8.95 o 
  -5   2   3       68.61       75.71     11.47 o 
  -4   2   3       19.06       30.59      8.15 o 
  -3   2   3      222.00      219.23      8.56 o 
  -2   2   3       39.58       55.49      2.97 o 
  -1   2   3     1781.45     2000.13     52.59 o 
   0   2   3       73.61       67.73      2.39 o 
   1   2   3     2214.75     2374.07     52.80 o 
   2   2   3       36.54       42.85      2.85 o 
   3   2   3      212.17      228.33      7.61 o 
   4   2   3       20.00       35.00      6.34 o 
   5   2   3       54.07       28.35     15.36 o 
  -5   3   3       22.71       40.09     10.64 o 
  -4   3   3     1030.13     1019.45     37.68 o 
  -3   3   3      875.04      868.66     26.22 o 
  -2   3   3     4263.00     4509.48    100.19 o 
  -1   3   3     2758.00     3014.49     71.86 o 
   0   3   3     1004.67     1054.53     24.35 o 
   1   3   3     2695.46     2956.90     72.38 o 
   2   3   3     4182.55     4388.33    100.14 o 
   3   3   3      925.62      934.66     26.62 o 
   4   3   3      928.16      959.63     33.21 o 
   5   3   3       23.38       22.46     11.88 o 
  -5   4   3       13.42       10.56     10.65 o 
  -4   4   3       42.16       62.73      9.79 o 
  -3   4   3      323.20      302.81     12.20 o 
  -2   4   3      850.60      824.91     21.57 o 
  -1   4   3      423.18      545.62     14.98 o 
   0   4   3     5076.34     5225.42    117.14 o 
   1   4   3      557.74      680.49     16.09 o 
   2   4   3      844.40      821.69     23.77 o 
   3   4   3      343.51      362.81     14.12 o 
   4   4   3       48.79       60.27      8.75 o 
   5   4   3       18.17       -0.15     10.34 o 
  -5   5   3       20.60       17.97     11.49 o 
  -4   5   3      263.06      268.30     17.50 o 
  -3   5   3      104.71       93.24      8.12 o 
  -2   5   3     1044.71     1048.99     26.06 o 
  -1   5   3     5506.29     5628.19    127.07 o 
   0   5   3     2143.19     2207.67     50.37 o 
   1   5   3     5568.57     5680.00    146.06 o 
   2   5   3      959.34      914.79     31.20 o 
   3   5   3      134.26      117.85      8.46 o 
   4   5   3      269.82      270.88     18.20 o 
   5   5   3       23.61       21.72     11.36 o 
  -5   6   3       11.09       -9.58     12.85 o 
  -4   6   3       84.49       65.48     11.48 o 
  -3   6   3       72.30       79.93      9.83 o 
  -2   6   3      897.46      868.91     23.05 o 
  -1   6   3      716.44      684.98     17.04 o 
   0   6   3     3166.21     2855.25     65.03 o 
   1   6   3      642.61      628.96     24.88 o 
   2   6   3      872.86      805.48     31.19 o 
   3   6   3       66.17       77.69      7.28 o 
   4   6   3       78.38       80.84     10.34 o 
   5   6   3       11.01       21.63     12.08 o 
  -4   7   3       10.18        4.90      8.51 o 
  -3   7   3      130.59      134.37     11.25 o 
  -2   7   3      257.59      252.85      9.98 o 
  -1   7   3     2247.42     2190.27     54.80 o 
   0   7   3     1802.40     1825.19     45.54 o 
   1   7   3     2220.12     2202.39     73.73 o 
   2   7   3      271.95      249.84     12.04 o 
   3   7   3      129.53      141.62      9.24 o 
   4   7   3       12.04        6.09      9.11 o 
  -4   8   3       24.91       26.36      9.36 o 
  -3   8   3      168.76      180.13     10.90 o 
  -2   8   3      224.58      216.96      9.54 o 
  -1   8   3      213.88      200.56      9.64 o 
   0   8   3     1225.26     1086.88     39.29 o 
   1   8   3      250.82      238.28     11.46 o 
   2   8   3      183.38      180.19     11.29 o 
   3   8   3      143.43      139.51     13.52 o 
   4   8   3       23.22        8.34     12.03 o 
  -3   9   3       54.85       67.70     10.61 o 
  -2   9   3      386.49      407.25     17.36 o 
  -1   9   3       24.57       23.77      7.21 o 
   0   9   3       58.99       70.93     11.43 o 
   1   9   3       26.36       43.65      9.06 o 
   2   9   3      361.85      348.05     17.92 o 
   3   9   3       46.24       57.38     11.99 o 
  -3  10   3       76.81       84.92     16.72 o 
  -2  10   3      122.73      114.82     13.18 o 
  -1  10   3       56.38       66.01     10.96 o 
   0  10   3       11.14       18.62      9.52 o 
   1  10   3       47.61       43.47     10.43 o 
   2  10   3      126.52      122.50     11.57 o 
   3  10   3       81.80       85.67     14.28 o 
  -2  11   3       22.80       21.93     23.39 o 
  -1  11   3       75.78       81.37     12.82 o 
   0  11   3      136.67      148.26     14.43 o 
   1  11   3       78.40       95.45     13.02 o 
   2  11   3       26.00       37.04     12.24 o 
   0  12   3      132.71      147.48     15.86 o 
   0   0   4    19410.29    18461.02    656.92 o 
   1   0   4    17610.65    20225.10    483.56 o 
   2   0   4     4793.36     5319.22    119.29 o 
   3   0   4      245.09      229.07      8.43 o 
   4   0   4        1.23        5.83      5.42 o 
   5   0   4       32.94       28.69      9.41 o 
  -5   1   4       90.90      102.64     14.85 o 
  -4   1   4      117.57      125.63      8.00 o 
  -3   1   4     1344.91     1319.46     33.48 o 
  -2   1   4     1471.70     1421.93     32.38 o 
  -1   1   4     1317.18     1187.04     27.85 o 
   0   1   4     1666.36     1580.27     40.50 o 
   1   1   4     1016.22      917.74     25.73 o 
   2   1   4     1630.98     1602.42     37.40 o 
   3   1   4     1360.62     1343.30     34.16 o 
   4   1   4      121.67      134.35     10.94 o 
   5   1   4       74.66       88.24     11.43 o 
  -5   2   4       34.28       40.02     19.83 o 
  -4   2   4      269.47      295.43     13.84 o 
  -3   2   4     1546.32     1455.44     38.23 o 
  -2   2   4     1552.18     1565.26     33.71 o 
  -1   2   4     5089.48     5642.87    134.11 o 
   0   2   4     3297.02     3591.53     80.62 o 
   1   2   4     5083.63     5599.96    125.74 o 
   2   2   4     1293.69     1343.61     33.76 o 
   3   2   4     1610.59     1558.51     35.71 o 
   4   2   4      283.76      298.61     14.33 o 
   5   2   4       35.15       35.48     10.27 o 
  -5   3   4       26.11       23.58     10.30 o 
  -4   3   4        4.43        3.34     11.03 o 
  -3   3   4      100.88       96.48      6.54 o 
  -2   3   4     3212.54     3287.82     73.88 o 
  -1   3   4     2466.96     2508.86     56.73 o 
   0   3   4     7774.70     7905.74    176.61 o 
   1   3   4     2530.69     2505.66     60.62 o 
   2   3   4     3278.67     3241.49     73.99 o 
   3   3   4      116.17      111.72      6.75 o 
   4   3   4        8.55       11.36      8.26 o 
   5   3   4       17.09       17.85     10.37 o 
  -5   4   4       22.23       28.09     12.58 o 
  -4   4   4      273.24      276.60     15.93 o 
  -3   4   4      533.17      581.75     18.51 o 
  -2   4   4     1646.02     1712.19     41.04 o 
  -1   4   4     1520.41     1563.91     36.80 o 
   0   4   4    10046.97    11264.98    251.46 o 
   1   4   4     1629.09     1631.84     39.37 o 
   2   4   4     1552.60     1567.70     44.94 o 
   3   4   4      555.80      566.48     18.47 o 
   4   4   4      247.60      265.01     14.10 o 
   5   4   4       22.04        7.52     10.27 o 
  -5   5   4       34.40       14.01     13.27 o 
  -4   5   4      175.32      184.58     14.50 o 
  -3   5   4      115.05      115.46      7.69 o 
  -2   5   4     1594.94     1614.75     40.36 o 
  -1   5   4      297.62      298.85      8.95 o 
   0   5   4     5000.72     5116.84    115.06 o 
   1   5   4      316.20      312.60      9.77 o 
   2   5   4     1646.01     1597.54     48.51 o 
   3   5   4       97.98       86.18      8.03 o 
   4   5   4      146.41      149.37     11.75 o 
   5   5   4       29.42       23.62     11.27 o 
  -5   6   4       10.05        0.60     14.99 o 
  -4   6   4       82.07      106.01     12.42 o 
  -3   6   4       51.21       38.29      7.29 o 
  -2   6   4      677.62      665.83     17.32 o 
  -1   6   4      317.81      340.62     10.38 o 
   0   6   4     4080.56     4159.50     93.97 o 
   1   6   4      435.54      427.14     30.68 o 
   2   6   4      673.88      615.56     24.97 o 
   3   6   4       46.84       58.79      7.72 o 
   4   6   4       91.91       93.02     13.79 o 
   5   6   4        9.26        4.42     12.30 o 
  -4   7   4       48.26       61.72     11.92 o 
  -3   7   4      397.15      387.53     15.62 o 
  -2   7   4       41.75       45.91      5.14 o 
  -1   7   4     1094.43      984.71     24.40 o 
   0   7   4     1146.37     1068.24     27.82 o 
   1   7   4     1132.11     1001.17     35.67 o 
   2   7   4       41.73       43.81      8.02 o 
   3   7   4      382.32      388.30     16.94 o 
   4   7   4       38.24       59.25     12.40 o 
  -4   8   4        0.04       -3.68     12.44 o 
  -3   8   4      496.32      475.77     18.18 o 
  -2   8   4        1.40        8.38      5.87 o 
  -1   8   4      885.98      862.71     25.22 o 
   0   8   4        0.22        7.01      6.68 o 
   1   8   4      850.42      809.13     27.97 o 
   2   8   4        0.87       -4.96      6.45 o 
   3   8   4      473.83      473.67     20.78 o 
   4   8   4        0.21        1.08     11.25 o 
  -3   9   4       60.41       67.94      9.53 o 
  -2   9   4       11.83       22.09      8.08 o 
  -1   9   4      323.69      358.82     15.34 o 
   0   9   4      106.55      123.36     11.19 o 
   1   9   4      321.30      330.14     17.57 o 
   2   9   4       24.73       21.37      8.33 o 
   3   9   4       63.99       65.66     12.65 o 
  -3  10   4       46.30       56.00     11.28 o 
  -2  10   4      176.59      220.54     15.93 o 
  -1  10   4      221.82      200.42     14.88 o 
   0  10   4      522.05      493.76     28.26 o 
   1  10   4      225.49      224.03     15.87 o 
   2  10   4      170.42      194.28     13.43 o 
   3  10   4       44.03       31.67     13.14 o 
  -2  11   4       38.95       35.46     15.16 o 
  -1  11   4       43.13       57.26     12.20 o 
   0  11   4       46.38       67.49     12.29 o 
   1  11   4       36.39       38.51     11.76 o 
   2  11   4       43.60       48.74     12.24 o 
   0  12   4       94.88       92.98     14.41 o 
   1   0   5     7688.16     8252.32    197.97 o 
   2   0   5     2504.18     2564.57     58.11 o 
   3   0   5      716.38      789.42     21.43 o 
   4   0   5      396.61      383.27     13.24 o 
   5   0   5       90.15      108.52     12.09 o 
  -5   1   5        0.33       -2.12     11.47 o 
  -4   1   5        0.23        8.70      5.27 o 
  -3   1   5      501.60      538.21     15.50 o 
  -2   1   5      600.00      637.89     15.56 o 
  -1   1   5     3587.91     3605.57     89.73 o 
   0   1   5     1531.92     1484.52     33.61 o 
   1   1   5     3915.52     3850.65     89.95 o 
   2   1   5      587.00      619.35     16.80 o 
   3   1   5      482.99      532.43     15.45 o 
   4   1   5        0.76       -1.03      6.61 o 
   5   1   5        0.71       -3.61      9.08 o 
  -5   2   5       92.06       86.08     13.40 o 
  -4   2   5       80.00       97.33      8.71 o 
  -3   2   5      802.64      791.75     22.14 o 
  -2   2   5     3556.18     3562.71     88.00 o 
  -1   2   5     8762.72     9228.18    200.97 o 
   0   2   5    16627.28    17789.00    395.77 o 
   1   2   5     8368.15     8766.70    216.08 o 
   2   2   5     3656.00     3683.15     82.12 o 
   3   2   5      804.42      775.04     19.77 o 
   4   2   5       90.86       87.92      8.16 o 
   5   2   5       87.87       87.85     11.94 o 
  -5   3   5       20.54       22.25     11.89 o 
  -4   3   5       64.29       69.65      8.42 o 
  -3   3   5      430.61      438.37     14.75 o 
  -2   3   5     1055.80      984.43     25.41 o 
  -1   3   5     1068.52     1038.42     24.49 o 
   0   3   5       35.67       43.06      2.39 o 
   1   3   5     1188.87     1064.85     26.34 o 
   2   3   5     1094.75     1011.55     22.48 o 
   3   3   5      445.99      445.22     15.05 o 
   4   3   5       78.64       76.75      8.58 o 
   5   3   5       26.86       11.21     10.22 o 
  -5   4   5       23.22       15.39     12.42 o 
  -4   4   5       33.42       26.35      7.51 o 
  -3   4   5      407.77      381.55     13.50 o 
  -2   4   5     2392.37     2437.81     60.43 o 
  -1   4   5     3571.82     3583.44     79.44 o 
   0   4   5     7401.35     8055.54    180.28 o 
   1   4   5     3522.66     3437.00     84.87 o 
   2   4   5     2558.46     2527.22     72.95 o 
   3   4   5      356.61      349.31     14.05 o 
   4   4   5       50.37       30.28      9.37 o 
   5   4   5       21.35       18.69     10.96 o 
  -5   5   5       27.60       34.09     13.72 o 
  -4   5   5      100.81       92.34     11.31 o 
  -3   5   5       52.57       48.82      6.37 o 
  -2   5   5      548.70      506.18     13.82 o 
  -1   5   5      980.55     1017.34     23.62 o 
   0   5   5     1126.40     1101.00     26.03 o 
   1   5   5      879.44      938.76     27.08 o 
   2   5   5      550.20      518.09     17.97 o 
   3   5   5       67.33       70.79      8.43 o 
   4   5   5      114.16      107.44     12.27 o 
   5   5   5       21.85       25.20     11.73 o 
  -5   6   5       15.84       43.34     15.14 o 
  -4   6   5      105.20      110.83     12.51 o 
  -3   6   5      603.07      602.07     18.47 o 
  -2   6   5     1079.57      984.53     24.77 o 
  -1   6   5      505.17      479.61     13.18 o 
   0   6   5      135.85      120.47      5.72 o 
   1   6   5      519.68      508.83     19.79 o 
   2   6   5     1159.48     1033.71     36.33 o 
   3   6   5      638.71      602.99     25.36 o 
   4   6   5      111.47      117.69     13.25 o 
   5   6   5       13.57       10.95     15.06 o 
  -4   7   5       26.84       17.69     10.63 o 
  -3   7   5      117.45      114.71      9.96 o 
  -2   7   5      354.58      359.78     17.22 o 
  -1   7   5      308.44      271.82      9.31 o 
   0   7   5        0.40        2.10      3.78 o 
   1   7   5      360.02      314.28     14.54 o 
   2   7   5      335.00      305.68     16.35 o 
   3   7   5      131.39      147.38     12.03 o 
   4   7   5       33.01       25.23     11.28 o 
  -4   8   5       56.62       67.46     12.54 o 
  -3   8   5      201.45      205.82     11.72 o 
  -2   8   5       38.12       40.41      6.77 o 
  -1   8   5      579.89      573.87     17.31 o 
   0   8   5      217.67      259.38     18.59 o 
   1   8   5      639.07      592.79     24.29 o 
   2   8   5       61.69       64.36      9.43 o 
   3   8   5      196.58      195.89     12.84 o 
   4   8   5       50.65       56.30     13.24 o 
  -3   9   5       92.19       98.10      9.91 o 
  -2   9   5      254.73      236.12     13.74 o 
  -1   9   5      593.73      555.03     21.29 o 
   0   9   5      846.30      838.21     32.56 o 
   1   9   5      617.72      568.25     24.48 o 
   2   9   5      284.66      259.78     13.91 o 
   3   9   5       90.36       74.00     10.61 o 
  -3  10   5        0.88       -4.77     10.81 o 
  -2  10   5       30.77       36.17     11.49 o 
  -1  10   5      178.22      182.93     16.87 o 
   0  10   5      137.60      179.35     13.74 o 
   1  10   5      173.70      182.94     14.43 o 
   2  10   5       29.05       41.06     10.97 o 
   3  10   5        1.42      -11.70     11.70 o 
  -2  11   5       76.19      100.82     18.05 o 
  -1  11   5      211.69      242.04     17.16 o 
   0  11   5      278.65      283.19     18.17 o 
   1  11   5      206.61      196.56     16.35 o 
   2  11   5       69.97       84.63     13.34 o 
   0  12   5        1.41      -11.02     23.57 o 
   0   0   6    23702.02    23352.57    735.58 o 
   1   0   6    25838.39    28138.40    626.23 o 
   2   0   6     1432.03     1310.76     35.71 o 
   3   0   6      815.71      778.45     21.25 o 
   4   0   6       55.74       66.32      6.47 o 
   5   0   6       40.38       48.80     11.31 o 
  -5   1   6       31.19       37.87     18.35 o 
  -4   1   6      382.20      369.44     13.08 o 
  -3   1   6      140.59      142.10      6.60 o 
  -2   1   6     1508.09     1727.22     38.93 o 
  -1   1   6      953.60      985.13     23.62 o 
   0   1   6     2571.23     2556.17     57.61 o 
   1   1   6      841.07      908.13     23.85 o 
   2   1   6     1210.12     1421.06     39.02 o 
   3   1   6      134.08      130.94      6.44 o 
   4   1   6      383.96      388.20     16.74 o 
   5   1   6       27.32       36.95     10.16 o 
  -5   2   6       62.57       66.59     12.21 o 
  -4   2   6      240.85      277.82     13.17 o 
  -3   2   6     1029.90      961.23     27.66 o 
  -2   2   6     2318.69     2344.48     65.83 o 
  -1   2   6     1811.97     1790.96     39.54 o 
   0   2   6     3341.75     3300.59     74.18 o 
   1   2   6     1701.89     1682.68     39.82 o 
   2   2   6     2626.25     2612.11     56.98 o 
   3   2   6     1005.28      958.71     23.83 o 
   4   2   6      231.07      258.20     15.53 o 
   5   2   6       59.08       68.63      9.70 o 
  -5   3   6       25.54       29.12     14.78 o 
  -4   3   6      116.39      116.21      9.78 o 
  -3   3   6      204.91      197.04      8.70 o 
  -2   3   6       80.03       90.04      4.52 o 
  -1   3   6     2324.32     2483.96     53.54 o 
   0   3   6     1352.97     1292.26     29.77 o 
   1   3   6     2122.43     2213.07     57.34 o 
   2   3   6       93.00      104.80      4.26 o 
   3   3   6      191.94      190.70      9.18 o 
   4   3   6      147.12      145.12      9.31 o 
   5   3   6       25.00        9.92     10.13 o 
  -5   4   6       89.91       96.95     15.08 o 
  -4   4   6      360.88      348.49     16.32 o 
  -3   4   6      901.17      857.47     25.73 o 
  -2   4   6     1792.20     1739.10     40.04 o 
  -1   4   6     1883.63     1915.83     42.77 o 
   0   4   6      560.38      542.63     13.53 o 
   1   4   6     1790.61     1789.60     49.25 o 
   2   4   6     1759.28     1675.74     51.66 o 
   3   4   6      926.03      877.83     26.22 o 
   4   4   6      405.59      407.93     20.03 o 
   5   4   6       99.28      108.60     13.10 o 
  -5   5   6        1.91       -4.14     12.18 o 
  -4   5   6       92.19       87.32     11.14 o 
  -3   5   6      127.87      121.74      7.39 o 
  -2   5   6      546.16      548.35     15.46 o 
  -1   5   6     2855.22     2732.91     60.56 o 
   0   5   6       30.45       23.83      3.44 o 
   1   5   6     2654.01     2539.89     69.62 o 
   2   5   6      507.40      486.07     18.37 o 
   3   5   6      141.76      134.32     10.65 o 
   4   5   6      105.19      102.15     27.69 o 
   5   5   6        2.35       10.44     13.89 o 
  -5   6   6       18.23       31.54     12.26 o 
  -4   6   6        0.84       14.30      9.23 o 
  -3   6   6       64.22       61.79      6.73 o 
  -2   6   6      657.72      587.88     17.24 o 
  -1   6   6     3095.49     2971.02     64.89 o 
   0   6   6     2210.08     2038.05     50.41 o 
   1   6   6     2987.47     2534.13    112.68 o 
   2   6   6      634.91      575.81     23.45 o 
   3   6   6       60.80       75.42     11.55 o 
   4   6   6        2.08       -3.08     12.11 o 
   5   6   6       13.10       16.06     12.87 o 
  -4   7   6       46.50       48.09     11.09 o 
  -3   7   6       13.66        9.18      7.07 o 
  -2   7   6      762.89      711.93     20.95 o 
  -1   7   6      136.28      112.08      5.91 o 
   0   7   6     1766.14     1696.10     46.19 o 
   1   7   6      166.18      155.08     10.64 o 
   2   7   6      801.17      751.50     32.40 o 
   3   7   6       21.47       24.68      9.01 o 
   4   7   6       40.96       46.84     12.15 o 
  -4   8   6       38.63       44.56     11.95 o 
  -3   8   6       20.39       25.32      8.28 o 
  -2   8   6      642.87      595.10     18.32 o 
  -1   8   6       98.09       95.13      8.45 o 
   0   8   6      293.91      294.32     25.02 o 
   1   8   6       82.93       76.06      9.21 o 
   2   8   6      607.79      566.63     24.89 o 
   3   8   6       29.62       26.58      8.61 o 
   4   8   6       45.97       39.04     12.91 o 
  -3   9   6       31.83       36.50      9.24 o 
  -2   9   6      114.51      125.00     12.66 o 
  -1   9   6       85.38       99.81      8.36 o 
   0   9   6      333.26      298.39     16.12 o 
   1   9   6      101.73      112.76     11.28 o 
   2   9   6      120.33      123.58     10.70 o 
   3   9   6       33.87       51.61     10.38 o 
  -3  10   6       29.54       49.07     15.33 o 
  -2  10   6       66.52      109.56     14.41 o 
  -1  10   6      129.67      155.01     13.81 o 
   0  10   6       13.18       -1.20     12.15 o 
   1  10   6      146.15      162.35     13.79 o 
   2  10   6       69.94       75.00     10.66 o 
   3  10   6       19.52        4.45     13.99 o 
  -2  11   6       11.20       -6.49     18.49 o 
  -1  11   6       92.77      101.31     17.93 o 
   0  11   6       81.31      118.47     13.75 o 
   1  11   6      109.73      126.78     14.67 o 
   2  11   6       10.45       32.31     11.76 o 
   1   0   7       69.49       58.18      2.65 o 
   2   0   7      926.43      929.31     24.06 o 
   3   0   7      839.99      820.38     22.35 o 
   4   0   7      232.87      239.85     10.17 o 
   5   0   7       15.21       13.42     21.19 o 
  -5   1   7       18.71       10.89     18.67 o 
  -4   1   7       67.08       60.06      6.36 o 
  -3   1   7      854.45      818.31     23.42 o 
  -2   1   7     3652.81     3634.79     79.76 o 
  -1   1   7     4244.13     4543.81     99.39 o 
   0   1   7    19723.50    21676.85    481.16 o 
   1   1   7     3963.95     4304.82    107.18 o 
   2   1   7     3381.42     3412.80     85.79 o 
   3   1   7      784.12      763.33     22.73 o 
   4   1   7       82.00       74.84      8.57 o 
   5   1   7       17.12       13.98      9.80 o 
  -5   2   7       11.58        6.62     11.67 o 
  -4   2   7      302.39      284.86     13.52 o 
  -3   2   7      374.64      352.62     14.98 o 
  -2   2   7      101.38       97.83      4.70 o 
  -1   2   7      271.47      216.30      6.74 o 
   0   2   7     5656.36     5416.80    130.15 o 
   1   2   7      361.26      312.92      7.63 o 
   2   2   7      130.67      114.53      6.48 o 
   3   2   7      424.68      430.76     11.17 o 
   4   2   7      295.66      292.97     13.02 o 
   5   2   7       13.47       18.77     11.15 o 
  -5   3   7       68.81       81.63     15.01 o 
  -4   3   7      146.40      147.47     11.63 o 
  -3   3   7     2465.85     2456.10     73.91 o 
  -2   3   7      838.02      794.58     19.19 o 
  -1   3   7      955.65      943.36     22.98 o 
   0   3   7     1962.30     2093.92     47.59 o 
   1   3   7     1031.28     1018.98     23.37 o 
   2   3   7      670.54      648.72     17.61 o 
   3   3   7     2416.51     2516.46     74.48 o 
   4   3   7      126.84      156.95      9.85 o 
   5   3   7       68.72       92.15     16.58 o 
  -5   4   7        0.17       13.80     10.18 o 
  -4   4   7       14.77       28.18      8.89 o 
  -3   4   7      126.70      139.53      6.98 o 
  -2   4   7      458.02      462.93     13.15 o 
  -1   4   7     1664.93     1560.57     35.11 o 
   0   4   7     2218.87     1945.50     44.57 o 
   1   4   7     1511.79     1423.70     44.84 o 
   2   4   7      393.67      405.33     15.96 o 
   3   4   7       80.38       81.66      7.83 o 
   4   4   7       16.76       41.29     10.68 o 
   5   4   7        0.51       -2.14     11.11 o 
  -5   5   7       63.71       76.65     12.70 o 
  -4   5   7       26.28       31.73      8.79 o 
  -3   5   7      300.62      296.86     11.09 o 
  -2   5   7      357.73      337.91     11.37 o 
  -1   5   7     1793.10     1789.58     41.67 o 
   0   5   7     1650.84     1615.58     37.48 o 
   1   5   7     1878.66     1806.16     44.76 o 
   2   5   7      364.31      359.63     15.94 o 
   3   5   7      256.19      268.38     15.28 o 
   4   5   7       29.78       40.05     12.80 o 
   5   5   7       63.87       51.92     13.75 o 
  -5   6   7        5.81       19.21     17.92 o 
  -4   6   7       27.04        8.09      8.71 o 
  -3   6   7      262.89      268.36     10.87 o 
  -2   6   7       76.92       79.70      5.91 o 
  -1   6   7     2393.29     2239.24     51.84 o 
   0   6   7      360.99      374.97     11.66 o 
   1   6   7     2425.07     2256.42     86.69 o 
   2   6   7       66.61       56.86     11.83 o 
   3   6   7      242.96      240.23     14.94 o 
   4   6   7       21.12        8.49     12.60 o 
   5   6   7        3.45       28.92     15.02 o 
  -4   7   7       86.06       91.50     12.60 o 
  -3   7   7       12.44       13.19      6.60 o 
  -2   7   7     1047.08      985.70     26.90 o 
  -1   7   7      268.97      280.00      9.91 o 
   0   7   7     2486.94     2401.17     58.96 o 
   1   7   7      237.21      229.58     18.25 o 
   2   7   7     1076.33      969.83     36.46 o 
   3   7   7       12.24       23.50      9.10 o 
   4   7   7       81.82       77.03     13.56 o 
  -4   8   7       61.81       42.04     12.28 o 
  -3   8   7        2.22       -6.60      6.95 o 
  -2   8   7      170.76      165.25      9.55 o 
  -1   8   7      131.08      136.23      7.62 o 
   0   8   7      206.75      192.54     10.79 o 
   1   8   7      130.83      144.74     11.41 o 
   2   8   7      156.32      162.29     12.70 o 
   3   8   7        6.59       13.63     10.03 o 
   4   8   7       53.12       56.91     13.89 o 
  -3   9   7       29.01       32.98     11.25 o 
  -2   9   7      111.92      100.51     10.11 o 
  -1   9   7      537.96      499.38     16.56 o 
   0   9   7       42.44       39.40     11.34 o 
   1   9   7      517.63      509.93     23.18 o 
   2   9   7      104.32       91.92     11.66 o 
   3   9   7       45.13       44.36     10.10 o 
  -3  10   7        9.73        1.41     11.12 o 
  -2  10   7      136.88      134.14     13.90 o 
  -1  10   7       24.09       37.98     10.80 o 
   0  10   7       20.49       31.62     10.15 o 
   1  10   7       22.24       32.87     10.52 o 
   2  10   7      116.43      135.96     12.16 o 
   3  10   7       11.82        1.58     11.79 o 
  -2  11   7        0.17       27.96     21.97 o 
  -1  11   7      240.97      268.27     22.14 o 
   0  11   7        7.49       10.61     11.16 o 
   1  11   7      219.32      222.55     17.34 o 
   2  11   7        0.03       -7.13     11.52 o 
   0   0   8       31.00       22.70      3.28 o 
   1   0   8      302.21      432.68     10.92 o 
   2   0   8      115.69      173.34      6.52 o 
   3   0   8      151.01      154.39      7.48 o 
   4   0   8      105.16      139.10     10.26 o 
   5   0   8        0.18       12.85     16.69 o 
  -5   1   8       15.73       27.04     12.64 o 
  -4   1   8      562.51      534.51     22.53 o 
  -3   1   8      132.64      124.01      7.90 o 
  -2   1   8     4580.10     4747.05    108.69 o 
  -1   1   8     1381.94     1324.00     32.28 o 
   0   1   8      846.88      784.52     18.70 o 
   2   1   8     4925.24     4935.06    117.06 o 
   3   1   8       66.05       62.94      5.15 o 
   4   1   8      551.07      591.60     25.42 o 
   5   1   8       10.87       13.42     12.53 o 
  -5   2   8       15.79       14.75      8.50 o 
  -4   2   8      114.50      128.76      9.40 o 
  -3   2   8       10.21       11.56      4.44 o 
  -2   2   8     2070.54     2125.04     54.12 o 
  -1   2   8       16.44       16.75      1.98 o 
   0   2   8     1905.81     2006.56     45.62 o 
   1   2   8       29.39       28.75      2.84 o 
   2   2   8     2207.79     2262.03     50.70 o 
   3   2   8       13.33        9.16      3.44 o 
   4   2   8      132.64      151.43     11.00 o 
   5   2   8       18.07        2.35     22.41 o 
  -5   3   8        0.63        7.13     10.21 o 
  -4   3   8        1.14        8.16      6.63 o 
  -3   3   8      797.45      729.02     22.76 o 
  -2   3   8      472.39      467.30     13.85 o 
  -1   3   8    14246.48    14622.05    324.21 o 
   0   3   8      144.29       96.29      4.69 o 
   1   3   8    14439.32    14478.60    324.53 o 
   2   3   8      522.96      506.61     13.07 o 
   3   3   8      831.93      793.63     29.42 o 
   4   3   8        4.13       -1.48      6.74 o 
   5   3   8        0.58        0.23     14.47 o 
  -5   4   8       21.03       25.69     11.06 o 
  -4   4   8       37.20       33.79      7.77 o 
  -3   4   8      215.03      209.09      9.44 o 
  -2   4   8      976.68      999.96     26.60 o 
  -1   4   8       99.78       87.83      4.20 o 
   0   4   8     2232.17     2230.07     51.00 o 
   1   4   8      104.19       97.56      5.04 o 
   2   4   8     1009.03     1046.59     32.45 o 
   3   4   8      149.51      156.44     10.18 o 
   4   4   8       21.79       19.71     10.41 o 
   5   4   8       21.66       46.86     16.13 o 
  -5   5   8       12.05       -6.03     10.80 o 
  -4   5   8       74.81       68.05      9.23 o 
  -3   5   8      287.81      260.98     11.35 o 
  -2   5   8      943.55      867.62     23.10 o 
  -1   5   8     2441.86     2401.99     56.19 o 
   0   5   8      349.62      318.17      9.29 o 
   1   5   8     2546.39     2506.61     60.39 o 
   2   5   8      895.47      827.68     27.92 o 
   3   5   8      286.84      280.66     15.49 o 
   4   5   8       61.63       72.03     10.95 o 
   5   5   8        9.69       20.93     12.46 o 
  -4   6   8        7.37       -0.19      8.03 o 
  -3   6   8      306.51      319.70     12.96 o 
  -2   6   8      106.15      129.52      7.09 o 
  -1   6   8       94.19       83.75      5.02 o 
   0   6   8      234.74      236.99      8.62 o 
   1   6   8       76.24       81.26      8.07 o 
   2   6   8      103.72      114.40      9.87 o 
   3   6   8      296.53      292.05     16.72 o 
   4   6   8       10.10       23.67     13.50 o 
  -4   7   8      136.66      157.52     14.54 o 
  -3   7   8       86.54       69.95      8.02 o 
  -2   7   8      540.85      505.16     15.70 o 
  -1   7   8       25.61       40.51      5.06 o 
   0   7   8       77.41       75.82      5.72 o 
   1   7   8       16.75       15.52      9.00 o 
   2   7   8      487.27      443.09     21.29 o 
   3   7   8       81.74       67.09     10.75 o 
   4   7   8      132.76      147.78     19.13 o 
  -4   8   8        3.60       14.62     11.34 o 
  -3   8   8      118.80      113.24      9.79 o 
  -2   8   8      283.78      265.55     12.37 o 
  -1   8   8      220.03      212.49      9.38 o 
   0   8   8      502.14      530.73     20.19 o 
   1   8   8      205.52      207.27     17.07 o 
   2   8   8      293.49      296.62     16.43 o 
   3   8   8      120.11      134.32     13.25 o 
   4   8   8        2.18       10.06     12.50 o 
  -3   9   8       30.71       28.72     11.18 o 
  -2   9   8       13.56       20.89      8.18 o 
  -1   9   8      314.65      325.91     13.65 o 
   0   9   8       96.02      110.73     11.14 o 
   1   9   8      308.82      306.26     17.45 o 
   2   9   8        9.63        2.67      9.36 o 
   3   9   8       34.72       36.30     10.24 o 
  -3  10   8       10.59        2.01     12.56 o 
  -2  10   8      285.97      301.45     18.78 o 
  -1  10   8       40.73       49.71     14.16 o 
   0  10   8      797.04      811.25     33.14 o 
   1  10   8       33.63       21.05     10.29 o 
   2  10   8      283.58      303.09     16.37 o 
   3  10   8       13.28        4.83     12.27 o 
  -2  11   8        6.26       22.76     22.92 o 
  -1  11   8        8.93       10.08     18.93 o 
   0  11   8       27.49       39.55     11.50 o 
   1  11   8       11.02       10.89     11.16 o 
   2  11   8       15.08       19.28     26.11 o 
   1   0   9      609.23      601.04     16.78 o 
   2   0   9      328.45      372.28     11.32 o 
   3   0   9     1100.77     1033.25     29.86 o 
   4   0   9       29.97       36.09      6.24 o 
   5   0   9      142.58      132.59     19.69 o 
  -5   1   9       32.75       51.74     13.76 o 
  -4   1   9      105.09       86.58     11.01 o 
  -3   1   9      390.87      373.58     12.87 o 
  -2   1   9     6018.84     6315.35    140.44 o 
  -1   1   9      680.81      633.11     15.63 o 
   0   1   9    10645.62    10378.97    231.58 o 
   1   1   9      617.09      576.26     16.31 o 
   2   1   9     6063.26     6177.41    151.15 o 
   3   1   9      485.99      455.74     13.20 o 
   4   1   9       85.06       87.79     14.07 o 
   5   1   9       34.83       43.75     28.37 o 
  -5   2   9       13.47       15.04      8.72 o 
  -4   2   9       58.90       65.88      8.28 o 
  -3   2   9      238.70      213.97     10.24 o 
  -2   2   9      674.19      694.00     18.81 o 
  -1   2   9      433.21      403.47      9.94 o 
   0   2   9     5307.71     5560.85    124.29 o 
   1   2   9      393.76      357.87     10.50 o 
   2   2   9      704.55      723.32     17.96 o 
   3   2   9      220.78      226.46      8.95 o 
   4   2   9       37.39       33.78      8.27 o 
   5   2   9       12.71        1.44     10.44 o 
  -5   3   9       42.68       54.61     10.04 o 
  -4   3   9       70.72       79.92      8.81 o 
  -3   3   9     1411.84     1302.98     39.19 o 
  -2   3   9      305.35      317.17     10.67 o 
  -1   3   9     1958.86     1883.86     43.54 o 
   0   3   9      231.47      228.13      6.93 o 
   1   3   9     2018.56     1913.95     43.99 o 
   2   3   9      362.68      388.65     11.87 o 
   3   3   9     1313.13     1235.06     41.20 o 
   4   3   9       80.05      107.29      9.95 o 
   5   3   9       39.17       40.18     15.52 o 
  -5   4   9        1.00        5.85      9.19 o 
  -4   4   9        9.76        5.08      6.88 o 
  -3   4   9      133.37      136.28     13.91 o 
  -2   4   9     1580.37     1536.85     38.75 o 
  -1   4   9      671.41      670.85     16.95 o 
   0   4   9     4473.75     4510.59    101.44 o 
   1   4   9      673.84      695.84     18.72 o 
   2   4   9     1605.49     1516.41     46.77 o 
   3   4   9      189.86      189.82     10.45 o 
   4   4   9       19.78       19.67      9.37 o 
   5   4   9        0.42        2.82     15.31 o 
  -5   5   9       43.24       33.71     12.13 o 
  -4   5   9       66.14       70.18      9.25 o 
  -3   5   9      147.65      157.16     11.31 o 
  -2   5   9      866.77      778.59     26.70 o 
  -1   5   9      359.89      323.61     10.10 o 
   0   5   9     2692.65     2540.22     58.09 o 
   1   5   9      448.22      388.97     11.56 o 
   2   5   9      949.97      867.78     27.20 o 
   3   5   9      196.03      199.32     13.05 o 
   4   5   9       68.94       47.60     10.79 o 
   5   5   9       46.01       30.42     16.61 o 
  -4   6   9       13.50       14.20     11.76 o 
  -3   6   9      507.12      489.38     17.62 o 
  -2   6   9       42.46       40.97      5.85 o 
  -1   6   9     1561.43     1440.05     34.23 o 
   0   6   9        4.95        2.09      4.13 o 
   1   6   9     1473.14     1436.64     49.30 o 
   2   6   9       23.92       25.32      6.37 o 
   3   6   9      516.66      505.03     22.69 o 
   4   6   9       17.32       -1.90      9.76 o 
  -4   7   9       12.51       23.79      9.53 o 
  -3   7   9       56.78       63.07      8.14 o 
  -2   7   9      141.49      148.23     12.74 o 
  -1   7   9       20.95       28.47      5.12 o 
   0   7   9     1568.35     1421.08     36.51 o 
   1   7   9        7.10       11.15      6.42 o 
   2   7   9      149.18      138.02     11.93 o 
   3   7   9       72.83       71.59     11.07 o 
   4   7   9       14.37       13.52     19.76 o 
  -4   8   9       41.34       44.83     12.22 o 
  -3   8   9      228.31      221.57     12.25 o 
  -2   8   9       25.56       35.12      7.95 o 
  -1   8   9      639.64      598.59     18.53 o 
   0   8   9      133.33      151.69     10.48 o 
   1   8   9      693.57      641.03     25.85 o 
   2   8   9       19.16       41.77     10.56 o 
   3   8   9      219.98      217.34     15.97 o 
   4   8   9       43.22       59.74     18.24 o 
  -3   9   9      124.26      130.69     12.42 o 
  -2   9   9        6.68        3.45      8.18 o 
  -1   9   9      401.84      460.10     18.67 o 
   0   9   9        3.86       -4.93      8.34 o 
   1   9   9      380.98      395.86     29.67 o 
   2   9   9        4.00        8.08      9.67 o 
   3   9   9      121.19      109.31     13.85 o 
  -2  10   9      114.22      127.22     13.93 o 
  -1  10   9       16.86       35.27     17.61 o 
   0  10   9      259.39      245.13     16.39 o 
   1  10   9       17.16       29.56     10.24 o 
   2  10   9      117.61      115.84     14.10 o 
  -1  11   9       30.81       51.31     20.81 o 
   0  11   9       79.20       88.81     13.48 o 
   1  11   9       26.71       20.64     11.53 o 
   0   0  10     1537.94     1676.01     68.10 o 
   1   0  10    14367.49    14969.36    354.53 o 
   2   0  10      570.09      631.85     17.44 o 
   3   0  10      224.76      249.41     12.11 o 
   4   0  10        0.50       -1.47      5.24 o 
   5   0  10        5.71       14.61     16.38 o 
  -5   1  10       60.79       52.81     13.78 o 
  -4   1  10       38.70       37.82      7.46 o 
  -3   1  10      554.13      526.02     16.53 o 
  -2   1  10       59.70       56.09      3.80 o 
  -1   1  10     1273.94     1300.95     30.66 o 
   0   1  10        8.04       11.54      2.43 o 
   1   1  10     1179.27     1181.12     29.38 o 
   2   1  10      103.22      101.54      5.04 o 
   3   1  10      510.15      491.60     15.31 o 
   4   1  10       26.71       43.38      9.83 o 
   5   1  10       57.86       76.42     22.19 o 
  -5   2  10        0.84        1.88      8.66 o 
  -4   2  10      453.54      429.68     18.42 o 
  -3   2  10      282.76      283.04     10.92 o 
  -2   2  10     1602.95     1483.91     34.34 o 
  -1   2  10     2851.20     2798.32     69.32 o 
   0   2  10       94.64       97.72      4.22 o 
   1   2  10     3067.08     2993.26     66.29 o 
   2   2  10     1343.76     1239.54     32.16 o 
   3   2  10      186.03      168.96      8.49 o 
   4   2  10      447.29      406.18     18.60 o 
   5   2  10        0.75        8.31     11.19 o 
  -5   3  10       10.43        6.08      9.10 o 
  -4   3  10       68.11       76.26     10.65 o 
  -3   3  10      273.76      295.81     15.86 o 
  -2   3  10      221.38      193.35      8.05 o 
  -1   3  10      360.60      296.85      7.97 o 
   0   3  10       40.15       44.61      4.39 o 
   1   3  10      300.78      234.30      8.28 o 
   2   3  10      206.43      208.58      8.07 o 
   3   3  10      372.85      377.89     18.08 o 
   4   3  10       52.72       48.87      8.67 o 
   5   3  10       10.77       19.21     14.24 o 
  -5   4  10       14.95       18.13     11.37 o 
  -4   4  10      445.55      442.84     20.06 o 
  -3   4  10      122.87      128.04      8.98 o 
  -2   4  10     1752.79     1686.28     46.01 o 
  -1   4  10     1535.07     1528.38     36.58 o 
   0   4  10     1229.58     1220.66     28.89 o 
   1   4  10     1585.97     1634.87     39.72 o 
   2   4  10     1855.64     1723.66     58.78 o 
   3   4  10      120.28      127.00      9.60 o 
   4   4  10      447.21      468.40     33.55 o 
   5   4  10       15.11       21.81     16.23 o 
  -5   5  10        5.68        3.44     10.06 o 
  -4   5  10       78.96       74.40     10.13 o 
  -3   5  10      127.59      116.66      9.35 o 
  -2   5  10      155.52      166.73      8.21 o 
  -1   5  10      342.76      306.87      9.56 o 
   0   5  10     1328.99     1354.78     32.09 o 
   1   5  10      305.29      301.54     11.18 o 
   2   5  10      135.59      146.39      9.47 o 
   3   5  10      128.62      135.28      9.97 o 
   4   5  10       83.42       63.43     11.61 o 
   5   5  10        6.60       15.83     19.77 o 
  -4   6  10       26.86       31.84      8.90 o 
  -3   6  10      180.99      146.76     10.64 o 
  -2   6  10       80.98       88.57      6.99 o 
  -1   6  10     2356.45     2278.92     61.87 o 
   0   6  10        8.26        2.37      4.23 o 
   1   6  10     2465.37     2507.84    157.65 o 
   2   6  10       83.40       93.65      8.39 o 
   3   6  10      185.29      184.69     13.51 o 
   4   6  10       23.93       25.77     17.65 o 
  -4   7  10       18.46        3.72      9.39 o 
  -3   7  10       65.12       75.12      9.46 o 
  -2   7  10      148.08      161.78      9.49 o 
  -1   7  10       56.25       67.73      5.86 o 
   0   7  10     1491.21     1375.62     35.56 o 
   1   7  10       55.33       56.39      8.79 o 
   2   7  10      178.59      199.98     13.37 o 
   3   7  10       66.22       75.33     11.48 o 
   4   7  10       12.98        3.93     10.67 o 
  -4   8  10       24.54       17.67     12.45 o 
  -3   8  10       93.53       90.33      9.47 o 
  -2   8  10      326.96      294.62     17.08 o 
  -1   8  10      344.43      318.09     12.83 o 
   0   8  10       47.99       58.82      8.05 o 
   1   8  10      328.72      313.96     17.03 o 
   2   8  10      335.80      324.60     19.58 o 
   3   8  10       94.40       90.50     12.37 o 
   4   8  10       26.67       27.20     16.45 o 
  -3   9  10       47.31       54.49     10.68 o 
  -2   9  10       13.48       24.36     17.48 o 
  -1   9  10       41.02       52.03      9.81 o 
   0   9  10       60.24       41.90     12.19 o 
   1   9  10       41.93       27.78      9.99 o 
   2   9  10       20.44       16.43     10.04 o 
   3   9  10       41.48       60.19     12.70 o 
  -2  10  10      117.18       99.37     11.77 o 
  -1  10  10       14.33       12.73     18.24 o 
   0  10  10      178.41      158.23     14.23 o 
   1  10  10       15.60        3.66      9.80 o 
   2  10  10      105.95      127.07     14.20 o 
  -1  11  10       12.02       24.02     19.52 o 
   0  11  10      137.19      198.88     19.46 o 
   1  11  10       14.94       17.46     12.02 o 
   1   0  11     2291.42     2224.32     54.28 o 
   2   0  11       25.36       23.82      4.36 o 
   3   0  11      815.86      785.79     25.07 o 
   4   0  11       33.53       30.98      6.25 o 
   5   0  11       88.72       87.88     18.38 o 
  -5   1  11        0.72       15.75     11.29 o 
  -4   1  11       10.23       19.80      6.87 o 
  -3   1  11      235.23      227.47     10.50 o 
  -2   1  11      236.83      255.11      9.32 o 
  -1   1  11      844.56      805.53     20.90 o 
   0   1  11      363.79      362.84     10.88 o 
   1   1  11      705.58      688.54     18.54 o 
   2   1  11      208.35      219.77      8.44 o 
   3   1  11      208.62      216.29      9.01 o 
   4   1  11       10.17        4.42      8.99 o 
   5   1  11        1.20      -12.02     12.02 o 
  -5   2  11       71.59       65.55     10.19 o 
  -4   2  11       57.32       50.44     13.98 o 
  -3   2  11      808.70      738.73     28.49 o 
  -2   2  11     2191.91     2252.65     59.98 o 
  -1   2  11      589.13      524.81     13.47 o 
   0   2  11     8642.26     8598.00    192.22 o 
   1   2  11      527.61      454.30     13.09 o 
   2   2  11     2294.68     2274.46     52.57 o 
   3   2  11      892.24      847.21     22.69 o 
   4   2  11       48.74       54.30      9.00 o 
   5   2  11       76.33       84.19     14.17 o 
  -5   3  11        3.99       -2.54      9.34 o 
  -4   3  11      120.92      141.65     15.88 o 
  -3   3  11      111.08      123.64     10.20 o 
  -2   3  11      141.14      156.18      6.91 o 
  -1   3  11      553.79      581.27     14.60 o 
   0   3  11      156.12      136.05      8.54 o 
   1   3  11      537.18      563.52     15.12 o 
   2   3  11       99.72      110.83      6.73 o 
   3   3  11       97.89       87.46      8.69 o 
   4   3  11      145.24      151.02     11.75 o 
   5   3  11        4.06        8.73     14.93 o 
  -5   4  11        5.96        0.91      9.68 o 
  -4   4  11       14.48       11.66      8.17 o 
  -3   4  11       16.28       15.25      8.22 o 
  -2   4  11     1005.55      976.12     26.81 o 
  -1   4  11      278.44      273.78      8.51 o 
   0   4  11     4995.01     4731.31    106.57 o 
   1   4  11      263.78      277.36      9.83 o 
   2   4  11      888.76      880.51     27.28 o 
   3   4  11       14.98       23.87      6.89 o 
   4   4  11       13.79        9.33      8.18 o 
   5   4  11        6.75       12.09     15.67 o 
  -5   5  11        0.22        4.84     13.84 o 
  -4   5  11       75.99       85.75     10.48 o 
  -3   5  11       79.26       76.42      8.48 o 
  -2   5  11      218.07      232.43      9.70 o 
  -1   5  11      686.31      730.88     18.95 o 
   0   5  11      828.41      792.79     19.94 o 
   1   5  11      651.72      672.15     25.13 o 
   2   5  11      135.92      176.21     10.87 o 
   3   5  11       92.82       98.24      9.09 o 
   4   5  11       76.20       80.95     12.50 o 
  -4   6  11       11.64        9.68      9.06 o 
  -3   6  11      309.24      291.88     14.57 o 
  -2   6  11      418.78      375.88     14.96 o 
  -1   6  11      382.44      364.91     16.45 o 
   0   6  11      347.69      323.61     13.25 o 
   1   6  11      309.38      301.77     15.91 o 
   2   6  11      433.79      409.20     16.61 o 
   3   6  11      289.15      294.14     17.41 o 
   4   6  11       10.00        2.70     10.27 o 
  -4   7  11       38.30       46.44     11.01 o 
  -3   7  11      152.12      144.38     11.30 o 
  -2   7  11      264.38      244.29     14.19 o 
  -1   7  11      265.23      270.42     11.65 o 
   0   7  11      157.01      169.51      8.40 o 
   1   7  11      309.39      343.09     27.18 o 
   2   7  11      273.28      264.77     16.76 o 
   3   7  11      154.23      148.90     14.56 o 
   4   7  11       33.08       41.33     12.37 o 
  -3   8  11       93.83      104.27     10.89 o 
  -2   8  11       80.81       94.68      9.91 o 
  -1   8  11       37.45       37.13      9.94 o 
   0   8  11      413.57      393.87     17.02 o 
   1   8  11       44.77       36.44     12.18 o 
   2   8  11       78.26      103.27     11.93 o 
   3   8  11       81.56       71.31     12.61 o 
  -3   9  11       60.75       69.48     14.04 o 
  -2   9  11        7.72       -0.07      8.19 o 
  -1   9  11      429.41      456.05     24.06 o 
   0   9  11       65.21       70.27     10.50 o 
   1   9  11      474.52      526.47     23.68 o 
   2   9  11        7.64        7.50     10.46 o 
   3   9  11       67.84       80.22     13.13 o 
  -2  10  11       35.63       22.30     10.05 o 
  -1  10  11        0.88       -8.28     16.93 o 
   0  10  11       81.98       62.66     13.67 o 
   1  10  11        2.05        3.82     10.43 o 
   2  10  11       39.53       37.99     12.42 o 
  -1  11  11      186.64      205.99     27.53 o 
   0  11  11       43.61       50.38     25.30 o 
   1  11  11      182.00      191.66     17.71 o 
   0   0  12      131.33      123.56      7.24 o 
   1   0  12     4462.74     4394.95    105.36 o 
   2   0  12      105.59       97.24      6.11 o 
   3   0  12      433.25      476.48     16.09 o 
   4   0  12       60.70       57.56      7.22 o 
   5   0  12        0.02       -2.59     13.00 o 
  -5   1  12       36.97       36.03     16.55 o 
  -4   1  12       66.22       71.47      9.90 o 
  -3   1  12      496.56      485.79     17.80 o 
  -2   1  12      987.26      983.61     30.17 o 
  -1   1  12     2186.99     2147.77     55.76 o 
   0   1  12        6.39        4.25      2.61 o 
   1   1  12     2130.71     2073.23     48.93 o 
   2   1  12     1016.76      973.79     26.04 o 
   3   1  12      518.98      501.70     15.41 o 
   4   1  12       67.70       54.58     11.26 o 
   5   1  12       33.92       38.83     11.98 o 
  -5   2  12        1.56       -6.66      8.42 o 
  -4   2  12      188.35      170.50     11.86 o 
  -3   2  12      602.97      629.02     23.71 o 
  -2   2  12      658.24      632.15     21.92 o 
  -1   2  12     2292.92     2211.71     53.77 o 
   0   2  12       28.03       29.98      3.17 o 
   1   2  12     2322.44     2218.17     51.26 o 
   2   2  12      693.76      697.85     17.79 o 
   3   2  12      574.20      582.25     18.03 o 
   4   2  12      201.41      198.44     15.01 o 
   5   2  12        2.81        5.22     10.34 o 
  -5   3  12        9.92       14.69      9.31 o 
  -4   3  12        5.92       19.89      7.85 o 
  -3   3  12      114.17      105.02     14.69 o 
  -2   3  12      738.03      700.59     21.21 o 
  -1   3  12     2384.42     2296.48     52.29 o 
   0   3  12     1114.46     1160.34     27.70 o 
   1   3  12     2058.89     2016.53     49.53 o 
   2   3  12      714.57      684.80     19.46 o 
   3   3  12      174.65      186.58     10.86 o 
   4   3  12        7.77        6.45      8.07 o 
   5   3  12       10.77       25.18     16.59 o 
  -5   4  12       12.00        4.70      9.85 o 
  -4   4  12       94.53      111.46     11.05 o 
  -3   4  12        3.99       -2.99      6.53 o 
  -2   4  12     1000.46      947.49     26.56 o 
  -1   4  12       40.83       35.61      4.09 o 
   0   4  12      442.69      452.58     12.53 o 
   1   4  12       37.10       34.24      5.17 o 
   2   4  12      892.78      895.35     39.58 o 
   3   4  12        3.73       -0.72      6.59 o 
   4   4  12       97.07      113.89     11.31 o 
   5   4  12        9.05        2.49     19.40 o 
  -4   5  12      118.30      105.85     11.30 o 
  -3   5  12       49.64       44.63      8.33 o 
  -2   5  12     1253.26     1178.28     33.46 o 
  -1   5  12      825.34      757.62     21.33 o 
   0   5  12     1160.75     1092.76     28.57 o 
   1   5  12      776.50      715.59     20.75 o 
   2   5  12     1263.10     1184.62     37.97 o 
   3   5  12       62.74       66.34      8.88 o 
   4   5  12      110.75      102.81     13.47 o 
  -4   6  12       19.17       18.54      9.33 o 
  -3   6  12       37.78       39.52      8.05 o 
  -2   6  12       45.24       49.63      6.56 o 
  -1   6  12      723.71      696.08     23.08 o 
   0   6  12       52.56       43.77      5.66 o 
   1   6  12      761.34      747.85     36.84 o 
   2   6  12       34.26       36.93      7.47 o 
   3   6  12       18.66       21.13     10.05 o 
   4   6  12       20.06       42.04     12.05 o 
  -4   7  12       40.20       44.03     10.84 o 
  -3   7  12       51.25       60.74      9.85 o 
  -2   7  12      226.68      244.27     15.14 o 
  -1   7  12      247.28      268.78     21.23 o 
   0   7  12      381.12      400.32     16.73 o 
   1   7  12      244.37      252.48     13.40 o 
   2   7  12      255.65      253.52     15.76 o 
   3   7  12       44.17       34.42     14.05 o 
   4   7  12       44.10       51.08     12.84 o 
  -3   8  12       33.08       44.45      9.78 o 
  -2   8  12       79.13       77.93     11.12 o 
  -1   8  12      200.58      195.74     11.80 o 
   0   8  12       93.77      140.83     11.94 o 
   1   8  12      212.43      188.11     13.93 o 
   2   8  12       73.53       93.52     12.04 o 
   3   8  12       42.25       45.66     12.08 o 
  -3   9  12       24.28       33.97     11.94 o 
  -2   9  12       40.14       56.28     10.75 o 
  -1   9  12      244.31      247.47     15.96 o 
   0   9  12        5.69        4.26     12.19 o 
   1   9  12      239.17      266.70     19.94 o 
   2   9  12       34.41       28.18     14.78 o 
   3   9  12       21.14       34.21     12.96 o 
  -2  10  12       38.00       43.45     12.11 o 
  -1  10  12       17.57        3.59     26.44 o 
   0  10  12      101.01      112.17     15.72 o 
   1  10  12       12.75        0.84     10.27 o 
   2  10  12       36.13       45.83     12.67 o 
   0  11  12       52.04       81.57     16.16 o 
   1   0  13      122.47      126.66      6.03 o 
   2   0  13        7.43        5.77      4.63 o 
   3   0  13      119.33      111.07      8.55 o 
   4   0  13      133.03      127.53      8.86 o 
   5   0  13       10.84       20.10     13.72 o 
  -5   1  13        8.75       12.74     15.65 o 
  -4   1  13       77.18       82.46      9.09 o 
  -3   1  13      629.61      592.79     20.86 o 
  -2   1  13     1054.89      996.35     32.80 o 
  -1   1  13     1532.83     1490.06     44.51 o 
   0   1  13     9167.98     9866.08    221.11 o 
   1   1  13     1626.56     1533.26     33.73 o 
   2   1  13     1133.13     1076.26     31.54 o 
   3   1  13      631.17      612.24     18.16 o 
   4   1  13       80.63       89.06     10.68 o 
   5   1  13       13.48        5.07     11.26 o 
  -5   2  13        9.83       10.44      9.17 o 
  -4   2  13      154.61      161.01     11.53 o 
  -3   2  13        5.55       16.24      6.69 o 
  -2   2  13       45.38       57.06      6.95 o 
  -1   2  13        6.02        7.07      3.03 o 
   0   2  13       56.36       66.02      4.17 o 
   1   2  13       10.02       15.29      3.74 o 
   2   2  13       81.13       89.06      5.55 o 
   3   2  13       11.87       10.96      6.17 o 
   4   2  13      132.02      141.68     11.87 o 
   5   2  13        7.40        0.73     10.20 o 
  -5   3  13       54.56       49.05     10.45 o 
  -4   3  13       19.65       27.18      8.33 o 
  -3   3  13      895.36      860.33     31.47 o 
  -2   3  13      438.19      406.76     14.59 o 
  -1   3  13      845.04      821.73     23.45 o 
   0   3  13       55.29       54.95      4.13 o 
   1   3  13     1010.38     1005.38     22.88 o 
   2   3  13      434.35      381.60     13.07 o 
   3   3  13      903.20      863.65     29.93 o 
   4   3  13       17.46       32.73      8.87 o 
   5   3  13       46.72       34.77     21.84 o 
  -5   4  13        1.24       -1.19      9.74 o 
  -4   4  13       18.45       23.40      8.50 o 
  -3   4  13       90.32       91.77      9.49 o 
  -2   4  13      390.11      401.66     13.47 o 
  -1   4  13      383.07      362.66     15.02 o 
   0   4  13      487.27      500.02     13.78 o 
   1   4  13      368.58      401.53     15.13 o 
   2   4  13      328.91      327.02     13.66 o 
   3   4  13      100.09      104.90      9.95 o 
   4   4  13       25.80       19.16      9.00 o 
   5   4  13        1.21       -8.86     16.31 o 
  -4   5  13       29.19       24.79      9.31 o 
  -3   5  13      151.42      141.21     13.99 o 
  -2   5  13      759.51      745.22     23.92 o 
  -1   5  13      119.27       95.54      7.42 o 
   0   5  13     1938.40     1954.44     49.04 o 
   1   5  13      143.47      136.12      7.29 o 
   2   5  13      853.65      858.76     44.51 o 
   3   5  13      151.22      145.17     11.29 o 
   4   5  13       29.28       29.69     11.53 o 
  -4   6  13        8.36        5.14      9.41 o 
  -3   6  13        8.41       10.60      8.11 o 
  -2   6  13      394.31      393.80     19.40 o 
  -1   6  13      405.88      419.36     18.61 o 
   0   6  13      389.17      372.37     13.63 o 
   1   6  13      395.04      490.48     18.64 o 
   2   6  13      391.92      363.99     16.51 o 
   3   6  13        5.83        9.39      9.69 o 
   4   6  13        5.80      -10.59     10.59 o 
  -4   7  13        8.43        0.06      9.99 o 
  -3   7  13       21.73       18.81      8.82 o 
  -2   7  13      252.27      248.01     13.40 o 
  -1   7  13      268.86      243.35     12.42 o 
   0   7  13      683.17      616.01     21.92 o 
   1   7  13      243.01      226.89     13.06 o 
   2   7  13      242.18      245.38     15.83 o 
   3   7  13       14.20        1.26     10.11 o 
   4   7  13        6.48        4.72     11.68 o 
  -3   8  13       34.26       36.55     12.96 o 
  -2   8  13      102.64      116.15     10.83 o 
  -1   8  13      113.79      124.92     12.26 o 
   0   8  13      199.72      199.36     13.92 o 
   1   8  13       97.75      130.99     15.34 o 
   2   8  13      115.06      134.45     19.39 o 
   3   8  13       35.56       35.67     12.16 o 
  -3   9  13       54.73       57.28     13.72 o 
  -2   9  13        9.93        0.75      9.04 o 
  -1   9  13      105.50       90.90     12.22 o 
   0   9  13        5.29        4.17     11.06 o 
   1   9  13       97.38      101.11     16.95 o 
   2   9  13        7.97        2.36     10.86 o 
   3   9  13       50.82       69.16     17.20 o 
  -2  10  13       13.47       10.31     10.14 o 
  -1  10  13       56.14       53.21     20.16 o 
   0  10  13        7.52       12.57     12.37 o 
   1  10  13       52.33       97.04     15.38 o 
   2  10  13       13.42       10.76     12.24 o 
   0  11  13       53.67       69.70     42.95 o 
   0   0  14     1280.42     1344.07     45.54 o 
   1   0  14      212.67      221.42      8.36 o 
   2   0  14       92.13       89.22      6.43 o 
   3   0  14        5.01        3.14      5.31 o 
   4   0  14       13.64       11.63      7.52 o 
   5   0  14        1.84      -15.00     15.00 o 
  -5   1  14        0.11       18.82     16.40 o 
  -4   1  14      199.92      201.76     12.59 o 
  -3   1  14      351.23      331.04     15.41 o 
  -2   1  14      532.17      510.30     19.51 o 
  -1   1  14      441.77      426.23     16.95 o 
   0   1  14       40.51       38.04      4.27 o 
   1   1  14      554.58      561.65     13.28 o 
   2   1  14      497.02      480.60     15.09 o 
   3   1  14      324.29      330.84     12.34 o 
   4   1  14      174.93      156.02     14.02 o 
   5   1  14        0.46      -10.83     10.83 o 
  -5   2  14       16.89        6.24      9.54 o 
  -4   2  14       35.92       41.23      8.73 o 
  -3   2  14       64.96       67.96      8.34 o 
  -2   2  14      170.09      163.92      9.96 o 
  -1   2  14       39.62       50.71      4.69 o 
   0   2  14      975.86      888.44     23.56 o 
   1   2  14       50.10       54.88      4.95 o 
   2   2  14      167.89      157.13      7.32 o 
   3   2  14       71.33       76.73      6.93 o 
   4   2  14       28.02       38.29      9.42 o 
   5   2  14       20.84       17.69     11.00 o 
  -5   3  14        8.69       12.01      9.79 o 
  -4   3  14       39.61       33.70     11.05 o 
  -3   3  14      176.66      194.96     12.29 o 
  -2   3  14      166.49      161.71     10.89 o 
  -1   3  14     1826.82     1858.18     51.40 o 
   0   3  14     1968.20     1800.57     45.02 o 
   1   3  14     1955.25     2010.25     45.60 o 
   2   3  14      198.90      213.85      9.10 o 
   3   3  14      193.40      185.94     12.02 o 
   4   3  14       41.27       34.19      9.65 o 
   5   3  14        7.96       25.90     11.22 o 
  -4   4  14       13.23       16.68      8.91 o 
  -3   4  14      186.66      172.07     12.09 o 
  -2   4  14      123.64      133.30      8.35 o 
  -1   4  14      942.23      934.68     28.34 o 
   0   4  14        3.47       14.26      4.29 o 
   1   4  14      998.19     1059.44     29.16 o 
   2   4  14      107.62      112.33      8.26 o 
   3   4  14      149.57      175.58     11.87 o 
   4   4  14       17.34        9.90      9.04 o 
  -4   5  14        3.26        7.05      8.85 o 
  -3   5  14      105.17      114.16     11.02 o 
  -2   5  14       72.52       94.52     13.88 o 
  -1   5  14      628.42      599.53     21.11 o 
   0   5  14      309.26      243.59     11.89 o 
   1   5  14      588.79      605.51     18.15 o 
   2   5  14       78.47       72.59     10.85 o 
   3   5  14      128.64      143.60     11.46 o 
   4   5  14        5.83       16.00     11.08 o 
  -4   6  14       17.30        6.66      9.66 o 
  -3   6  14      191.72      196.09     13.77 o 
  -2   6  14       38.22       37.56      7.00 o 
  -1   6  14      255.21      233.26     11.92 o 
   0   6  14       63.41       64.31      6.89 o 
   1   6  14      250.30      241.40     12.80 o 
   2   6  14       54.37       46.31     11.87 o 
   3   6  14      196.10      217.04     15.56 o 
   4   6  14       21.27       26.55     12.22 o 
  -4   7  14       54.68       38.77     11.08 o 
  -3   7  14        2.52        4.92      9.09 o 
  -2   7  14      159.48      151.36     11.12 o 
  -1   7  14       85.29       57.44      9.55 o 
   0   7  14        2.44       13.13      6.36 o 
   1   7  14       88.54       71.90      9.41 o 
   2   7  14      163.15      155.23     15.58 o 
   3   7  14        0.32        2.77     10.33 o 
   4   7  14       52.51       50.69     13.56 o 
  -3   8  14        4.67       12.85     11.35 o 
  -2   8  14      281.98      313.06     19.54 o 
  -1   8  14       18.24       20.68      7.81 o 
   0   8  14      320.20      357.35     18.94 o 
   1   8  14       14.19       28.20     11.71 o 
   2   8  14      287.83      276.20     18.18 o 
   3   8  14        5.37       -4.84     11.17 o 
  -2   9  14       26.92       29.46     10.42 o 
  -1   9  14       65.15       99.76     13.01 o 
   0   9  14       11.51        4.41     10.49 o 
   1   9  14       53.50       43.40     13.47 o 
   2   9  14       21.59       37.29     12.02 o 
  -2  10  14       71.76       86.60     14.88 o 
  -1  10  14      105.13      113.28     17.74 o 
   0  10  14      135.52      159.98     23.98 o 
   1  10  14      102.23      101.60     15.83 o 
   2  10  14       77.15       96.64     42.38 o 
   1   0  15      323.43      341.34     13.07 o 
   2   0  15      887.60      805.23     24.18 o 
   3   0  15       76.35       94.49      7.82 o 
   4   0  15      131.13      124.50     10.73 o 
   5   0  15       19.26        2.58     16.38 o 
  -5   1  15        8.45       25.38     17.35 o 
  -4   1  15        1.23       -5.65      8.61 o 
  -3   1  15        4.55       20.30      7.03 o 
  -2   1  15      996.41      970.21     33.04 o 
  -1   1  15      177.84      197.12      8.33 o 
   0   1  15      593.67      699.64     19.34 o 
   1   1  15      161.31      171.30      7.20 o 
   2   1  15      936.10      902.92     25.40 o 
   3   1  15        6.72        5.48      5.43 o 
   4   1  15        0.38       -0.85      8.93 o 
   5   1  15        5.88      -11.72     13.50 o 
  -5   2  15       20.11        5.43      9.64 o 
  -4   2  15      109.47      100.53     10.62 o 
  -3   2  15       40.82       53.32      8.37 o 
  -2   2  15      878.53      873.80     36.62 o 
  -1   2  15     1457.63     1352.94     41.73 o 
   0   2  15      527.59      517.92     15.22 o 
   1   2  15     1543.98     1429.96     40.79 o 
   2   2  15      887.74      841.88     22.18 o 
   3   2  15       31.50       35.89      6.57 o 
   4   2  15      100.12       95.47     11.39 o 
   5   2  15       23.88       17.87     11.97 o 
  -4   3  15       32.21       29.84      9.12 o 
  -3   3  15      164.09      154.54     11.35 o 
  -2   3  15      161.68      156.95     11.06 o 
  -1   3  15       94.37      118.52      7.53 o 
   0   3  15      217.60      259.30      9.59 o 
   1   3  15       81.73      105.72      6.16 o 
   2   3  15      215.37      214.40     12.38 o 
   3   3  15      147.72      149.81     11.33 o 
   4   3  15       31.75       29.31     14.36 o 
  -4   4  15        0.37       -0.07      8.86 o 
  -3   4  15      156.80      165.55     12.31 o 
  -2   4  15      171.46      171.18     11.23 o 
  -1   4  15     1382.75     1317.07     37.13 o 
   0   4  15      625.65      560.64     16.57 o 
   1   4  15     1375.11     1349.43     37.68 o 
   2   4  15      147.47      148.12      9.37 o 
   3   4  15      158.48      153.85     16.87 o 
   4   4  15        0.37       -6.76      9.12 o 
  -4   5  15        2.22       -5.26      8.94 o 
  -3   5  15      207.56      197.96     13.47 o 
  -2   5  15       46.18       54.36     11.91 o 
  -1   5  15      241.78      249.03     11.15 o 
   0   5  15      120.68      125.67      8.05 o 
   1   5  15      257.59      290.33     10.99 o 
   2   5  15       51.33       71.08      9.79 o 
   3   5  15      182.35      206.24     13.34 o 
   4   5  15        1.62        6.28     19.88 o 
  -4   6  15       71.02       75.32     11.90 o 
  -3   6  15      145.47      161.72     17.52 o 
  -2   6  15      188.32      195.09     11.21 o 
  -1   6  15      108.28      137.37      9.81 o 
   0   6  15        4.24       11.35      6.07 o 
   1   6  15      110.39      143.27     22.37 o 
   2   6  15      183.66      181.51     17.79 o 
   3   6  15      151.55      134.45     13.93 o 
   4   6  15       62.76       81.14     14.10 o 
  -3   7  15        6.54        5.81      9.20 o 
  -2   7  15       66.75       93.75     10.64 o 
  -1   7  15       67.97       64.79     10.70 o 
   0   7  15      186.48      206.38     10.88 o 
   1   7  15       62.60       62.02     10.64 o 
   2   7  15       72.34       90.44     17.02 o 
   3   7  15       12.32       10.83     10.62 o 
  -3   8  15       20.46       31.38     13.50 o 
  -2   8  15      113.44      112.85     13.80 o 
  -1   8  15        2.53       -7.81      7.81 o 
   0   8  15      344.44      383.06     20.04 o 
   1   8  15        2.41       -9.57      9.57 o 
   2   8  15       96.16      132.73     13.93 o 
   3   8  15       18.04       35.93     12.94 o 
  -2   9  15       61.62       77.20     11.86 o 
  -1   9  15       38.99       72.93     15.16 o 
   0   9  15      256.19      269.16     17.83 o 
   1   9  15       42.15       84.52     14.94 o 
   2   9  15       65.76       63.96     15.38 o 
  -1  10  15       51.92       57.33     16.94 o 
   0  10  15       68.42       60.59     40.09 o 
   1  10  15       52.32       60.45     14.76 o 
   0   0  16     4537.71     4414.70    198.43 o 
   1   0  16     1009.54     1013.53     33.97 o 
   2   0  16     1271.84     1382.74     42.54 o 
   3   0  16      116.01      130.23      9.75 o 
   4   0  16        0.63        4.66      8.37 o 
   5   0  16        0.49        4.99     13.18 o 
  -5   1  16        7.85       19.64     18.27 o 
  -4   1  16       46.38       41.10     12.14 o 
  -3   1  16       91.17       80.60      9.14 o 
  -2   1  16        3.27       18.81      6.72 o 
  -1   1  16      116.92      102.48      6.56 o 
   0   1  16        1.40       10.04      4.58 o 
   1   1  16       98.91       93.57      6.47 o 
   2   1  16        1.73       -2.75      4.73 o 
   3   1  16       95.54       79.98      8.27 o 
   4   1  16       35.13       33.22     10.32 o 
   5   1  16        7.94        6.29     12.17 o 
  -4   2  16      116.91      119.51     11.60 o 
  -3   2  16       96.93      104.51      9.93 o 
  -2   2  16      741.78      727.62     26.61 o 
  -1   2  16     1411.16     1281.89     39.80 o 
   0   2  16      482.52      401.82     16.92 o 
   1   2  16     1346.84     1342.06     34.31 o 
   2   2  16      715.25      684.27     19.18 o 
   3   2  16       77.78       89.65      8.99 o 
   4   2  16      114.40      114.09     11.97 o 
  -4   3  16       14.91       32.42      9.61 o 
  -3   3  16       26.22       30.42      8.42 o 
  -2   3  16      319.96      288.83     16.88 o 
  -1   3  16      171.31      199.09      9.63 o 
   0   3  16      402.22      308.70     17.78 o 
   1   3  16      132.92      150.49      8.10 o 
   2   3  16      322.16      272.86     15.28 o 
   3   3  16       26.41       23.89      8.32 o 
   4   3  16       25.01       43.12     10.21 o 
  -4   4  16       60.62       68.47     11.07 o 
  -3   4  16      205.59      196.96     13.98 o 
  -2   4  16       56.62       60.15      8.85 o 
  -1   4  16      466.10      440.50     16.79 o 
   0   4  16       91.62      104.14      6.86 o 
   1   4  16      451.94      451.60     15.92 o 
   2   4  16       78.14       81.93     11.66 o 
   3   4  16      196.89      213.46     13.50 o 
   4   4  16       60.04       82.78     11.83 o 
  -4   5  16        0.34        1.73     15.86 o 
  -3   5  16      150.79      140.24     12.29 o 
  -2   5  16       70.48       68.71      9.32 o 
  -1   5  16      364.54      367.19     14.98 o 
   0   5  16      545.36      585.24     23.39 o 
   1   5  16      328.33      368.65     17.50 o 
   2   5  16       61.64       65.26      8.85 o 
   3   5  16      145.62      159.86     12.98 o 
   4   5  16        0.14       -4.41     11.07 o 
  -4   6  16        0.71      -10.06     10.06 o 
  -3   6  16       67.44       69.96     16.54 o 
  -2   6  16       69.48       78.22     14.88 o 
  -1   6  16      289.77      317.34     19.72 o 
   0   6  16      482.96      400.28     18.83 o 
   1   6  16      316.36      403.60     18.66 o 
   2   6  16       62.76       72.35      9.88 o 
   3   6  16       60.85       67.17     11.94 o 
   4   6  16        0.49       -5.09     11.93 o 
  -3   7  16       53.31       58.08     11.42 o 
  -2   7  16       22.29       27.22      9.32 o 
  -1   7  16      338.32      375.61     19.73 o 
   0   7  16       27.50       51.29      8.92 o 
   1   7  16      357.53      432.60     24.19 o 
   2   7  16       25.66       29.85     13.98 o 
   3   7  16       56.23       63.54     13.02 o 
  -3   8  16       12.27      -10.68     11.78 o 
  -2   8  16       63.83       39.18     10.49 o 
  -1   8  16       52.15       50.11      9.32 o 
   0   8  16      141.54      125.43     14.93 o 
   1   8  16       50.05       52.93     11.72 o 
   2   8  16       54.42       62.36     14.37 o 
   3   8  16       13.83        0.99     12.17 o 
  -2   9  16       36.63       39.69     11.66 o 
  -1   9  16       39.34       34.37     14.62 o 
   0   9  16        1.11        3.27     13.17 o 
   1   9  16       40.97        9.15     12.59 o 
   2   9  16       39.46       66.70     16.88 o 
  -1  10  16        6.62       26.71     15.85 o 
   0  10  16        5.34       -4.46     19.15 o 
   1  10  16       11.71       33.64     14.41 o 
   1   0  17       18.93       10.86      5.01 o 
   2   0  17      105.23      107.70      9.23 o 
   3   0  17      148.81      161.08     10.04 o 
   4   0  17       73.28       90.74     10.71 o 
  -4   1  17       25.61       36.33     12.63 o 
  -3   1  17       54.29       53.82      8.28 o 
  -2   1  17      159.64      144.83     17.56 o 
  -1   1  17     1011.78      852.02     27.27 o 
   0   1  17       12.06       17.61      5.05 o 
   1   1  17      933.30      836.03     23.29 o 
   2   1  17      176.18      150.11      8.36 o 
   3   1  17       49.69       79.03      9.95 o 
   4   1  17       26.35       47.97     12.02 o 
  -4   2  17       49.33       45.90     10.06 o 
  -3   2  17      101.16      141.20     15.15 o 
  -2   2  17      125.41      153.12     11.18 o 
  -1   2  17      679.98      700.72     23.98 o 
   0   2  17      347.17      419.42     14.62 o 
   1   2  17      670.06      742.11     20.71 o 
   2   2  17      136.19      141.81      8.57 o 
   3   2  17      114.12      134.37     12.27 o 
   4   2  17       59.21       69.07     11.17 o 
  -4   3  17       94.53       99.44     11.92 o 
  -3   3  17        2.91        4.27      8.06 o 
  -2   3  17      268.80      254.14     13.91 o 
  -1   3  17       81.99       82.93      7.84 o 
   0   3  17      558.31      597.82     18.87 o 
   1   3  17       87.72      104.29      7.10 o 
   2   3  17      252.49      226.74     10.51 o 
   3   3  17        2.48        6.60      8.06 o 
   4   3  17      101.30      128.10     15.79 o 
  -4   4  17        7.26       18.70     12.94 o 
  -3   4  17       28.89       29.38      9.15 o 
  -2   4  17      139.87      173.58     12.21 o 
  -1   4  17      508.44      505.09     24.90 o 
   0   4  17      378.64      456.87     14.75 o 
   1   4  17      419.80      414.95     16.02 o 
   2   4  17      139.71      167.34     14.42 o 
   3   4  17       26.17       29.63      9.03 o 
   4   4  17       10.41       17.71     10.30 o 
  -4   5  17       25.77       21.41     10.58 o 
  -3   5  17        8.11       20.77      9.44 o 
  -2   5  17      141.74      147.56     11.93 o 
  -1   5  17       29.56       17.09      7.36 o 
   0   5  17     1009.00     1013.94     29.94 o 
   1   5  17       44.20       38.86      8.39 o 
   2   5  17      148.82      186.09     20.65 o 
   3   5  17        7.71       21.33     10.89 o 
   4   5  17       39.87       28.12     12.73 o 
  -3   6  17       29.24       19.14      9.77 o 
  -2   6  17      121.57      119.55     11.46 o 
  -1   6  17      144.95      123.83     11.02 o 
   0   6  17      538.03      590.50     20.08 o 
   1   6  17      154.17      123.23     12.09 o 
   2   6  17      123.34      106.48     12.27 o 
   3   6  17       47.47       57.29     16.28 o 
  -3   7  17       66.50       81.30     16.40 o 
  -2   7  17        5.70        7.60     10.61 o 
  -1   7  17      305.54      282.25     16.23 o 
   0   7  17       22.30       24.84     12.68 o 
   1   7  17      325.51      313.77     18.18 o 
   2   7  17        4.55       -8.67     11.43 o 
   3   7  17       66.17       98.90     13.98 o 
  -3   8  17       28.22       28.01     13.33 o 
  -2   8  17       11.27        7.93     11.92 o 
  -1   8  17       10.09       16.39      9.58 o 
   0   8  17        1.17        8.24     12.83 o 
   1   8  17       10.91        4.49     10.48 o 
   2   8  17       14.29       23.51     14.28 o 
   3   8  17       24.48       35.23     20.22 o 
  -2   9  17       13.83       21.51     11.37 o 
  -1   9  17       39.48       51.04     17.83 o 
   0   9  17      111.65      158.80     22.06 o 
   1   9  17       39.02       39.16     14.55 o 
   2   9  17       12.72        4.28     14.95 o 
   0  10  17       13.56       36.57     20.55 o 
   0   0  18       44.23      101.43     10.30 o 
   1   0  18      296.07      311.13     13.88 o 
   2   0  18        7.58       15.69      6.34 o 
   3   0  18      160.59      152.80     13.17 o 
   4   0  18        2.36        6.56      9.08 o 
  -4   1  18        9.01        1.03      8.37 o 
  -3   1  18      383.90      347.11     16.19 o 
  -2   1  18      148.22      149.64     11.89 o 
  -1   1  18      460.58      470.11     21.36 o 
   0   1  18      759.28      700.57     21.42 o 
   1   1  18      531.64      558.90     19.46 o 
   2   1  18      139.40      140.72      8.48 o 
   3   1  18      390.84      370.00     17.59 o 
   4   1  18        7.39       30.54     10.98 o 
  -4   2  18       44.84       62.07     11.24 o 
  -3   2  18       10.33       29.20      8.82 o 
  -2   2  18      123.93      143.25     11.28 o 
  -1   2  18      192.31      219.70     12.34 o 
   0   2  18      517.35      580.77     20.79 o 
   1   2  18      278.72      338.71     11.45 o 
   2   2  18      123.14      116.54      8.29 o 
   3   2  18       14.72       25.14      7.26 o 
   4   2  18       56.40       53.19     12.16 o 
  -4   3  18        0.32       -9.06      9.06 o 
  -3   3  18        4.50        1.27      8.49 o 
  -2   3  18      364.30      367.57     24.05 o 
  -1   3  18       52.56       59.59      7.33 o 
   0   3  18     1006.68      898.34     26.52 o 
   1   3  18       28.56       22.22      6.51 o 
   2   3  18      433.78      387.73     21.48 o 
   3   3  18        5.51       20.66      8.52 o 
   4   3  18        1.33        5.56     10.14 o 
  -4   4  18       43.62       29.91     10.79 o 
  -3   4  18       13.28        4.35      8.75 o 
  -2   4  18      101.25       99.51     10.65 o 
  -1   4  18       80.33       93.13      8.52 o 
   0   4  18       43.92       32.43      6.23 o 
   1   4  18       60.01       69.91      7.76 o 
   2   4  18       81.87       92.65     11.07 o 
   3   4  18       13.39       21.06      9.12 o 
   4   4  18       37.49       50.04     11.69 o 
  -4   5  18        2.71       -8.23     10.29 o 
  -3   5  18      100.82       94.17     11.69 o 
  -2   5  18      223.38      218.06     15.21 o 
  -1   5  18       50.52       46.42      7.90 o 
   0   5  18      646.54      575.50     21.06 o 
   1   5  18       53.18       49.89      9.12 o 
   2   5  18      223.81      252.87     22.64 o 
   3   5  18       97.84       84.35     11.22 o 
   4   5  18        1.06        3.34     14.05 o 
  -3   6  18       23.36       13.28     10.18 o 
  -2   6  18       33.02       37.36     10.02 o 
  -1   6  18       79.43      108.56     11.26 o 
   0   6  18        4.88       13.10      7.43 o 
   1   6  18       99.00      127.74     12.29 o 
   2   6  18       31.27       48.46     11.07 o 
   3   6  18       23.07       41.54     12.98 o 
  -3   7  18       44.11       34.73     11.35 o 
  -2   7  18        0.44       -8.36     10.73 o 
  -1   7  18       97.14      105.55     11.50 o 
   0   7  18       15.33       20.21      8.64 o 
   1   7  18      101.23      141.73     18.16 o 
   2   7  18        0.59       -0.27     10.13 o 
   3   7  18       49.49       66.75     23.16 o 
  -2   8  18       13.32       12.35     12.14 o 
  -1   8  18      149.81      188.38     14.85 o 
   0   8  18       12.59       16.42     13.14 o 
   1   8  18      158.59      235.74     26.38 o 
   2   8  18       13.06       18.69     13.81 o 
  -1   9  18       51.79       42.08     18.07 o 
   0   9  18      104.21       63.03     16.50 o 
   1   9  18       45.31       53.96     15.25 o 
   1   0  19      129.09      128.16     10.77 o 
   2   0  19       14.88       -0.22      6.35 o 
   3   0  19       40.33       42.35      9.42 o 
   4   0  19        9.34       11.06     11.01 o 
  -4   1  19        9.13       10.01     10.50 o 
  -3   1  19      105.30      133.43     11.07 o 
  -2   1  19      163.93      137.32     12.05 o 
  -1   1  19      774.00      746.22     29.57 o 
   0   1  19      349.51      411.80     14.65 o 
   1   1  19      768.42      812.38     26.29 o 
   2   1  19      177.19      167.77      9.24 o 
   3   1  19      110.07      144.58     10.54 o 
   4   1  19        9.10       20.34     11.00 o 
  -4   2  19        8.79       15.01      9.31 o 
  -3   2  19       18.67       13.82      8.96 o 
  -2   2  19       60.25       43.28      9.02 o 
  -1   2  19      316.96      212.79     14.08 o 
   0   2  19       24.27       12.85      5.84 o 
   1   2  19      312.76      240.73     18.66 o 
   2   2  19       78.35       50.73      8.17 o 
   3   2  19       19.53       40.46      7.77 o 
   4   2  19        9.75       17.27     11.25 o 
  -4   3  19       46.71       55.84     11.50 o 
  -3   3  19       27.32       31.99      9.92 o 
  -2   3  19      177.78      174.76     13.13 o 
  -1   3  19       88.66       76.36      8.46 o 
   0   3  19       24.47       30.99      6.32 o 
   1   3  19      100.99       95.78      9.02 o 
   2   3  19      165.56      172.24     12.89 o 
   3   3  19       25.10       27.48      9.11 o 
   4   3  19       42.27       36.82     11.51 o 
  -4   4  19       11.41       15.42     10.75 o 
  -3   4  19       12.77       21.50      9.79 o 
  -2   4  19      210.14      185.55     13.69 o 
  -1   4  19      144.17      124.67      9.72 o 
   0   4  19      351.38      416.99     16.87 o 
   1   4  19      126.45      102.91      9.78 o 
   2   4  19      198.09      184.27     12.54 o 
   3   4  19       13.46       18.77     10.56 o 
   4   4  19       13.95       17.86     11.22 o 
  -3   5  19       39.38       35.26     10.60 o 
  -2   5  19      133.17      129.98     12.55 o 
  -1   5  19      395.19      438.46     21.58 o 
   0   5  19       89.93      130.78     10.02 o 
   1   5  19      401.99      469.22     27.64 o 
   2   5  19      122.17      125.51     13.14 o 
   3   5  19       38.67       49.51     11.91 o 
  -3   6  19        6.13        3.03     13.60 o 
  -2   6  19      166.39      188.53     18.84 o 
  -1   6  19        5.90       14.36      8.97 o 
   0   6  19       16.03       46.11      9.80 o 
   1   6  19        5.13        8.48      9.28 o 
   2   6  19      158.70      174.35     15.29 o 
   3   6  19        6.65       23.76     11.43 o 
  -3   7  19        7.34        5.00     12.32 o 
  -2   7  19       30.51       40.67     12.76 o 
  -1   7  19      108.17      113.47     14.31 o 
   0   7  19        6.82       30.48     10.18 o 
   1   7  19       93.02      105.06     12.94 o 
   2   7  19       28.95       32.45     11.79 o 
   3   7  19        3.59      -12.65     12.65 o 
  -2   8  19       67.94       60.26     14.17 o 
  -1   8  19       43.94       52.18     11.50 o 
   0   8  19       64.45      104.64     19.13 o 
   1   8  19       40.32       48.25     13.73 o 
   2   8  19       68.48       73.66     16.22 o 
  -1   9  19       53.77       69.27     19.65 o 
   0   9  19        0.72       16.20     17.75 o 
   1   9  19       52.80       39.07     15.20 o 
   0   0  20      504.91      460.09     22.79 o 
   1   0  20      149.94      122.17      9.65 o 
   2   0  20      119.54       96.58     14.93 o 
   3   0  20       18.96       41.26      8.64 o 
   4   0  20        0.19       14.94     11.31 o 
  -4   1  20       12.59       26.52     11.23 o 
  -3   1  20       73.91       88.15     10.44 o 
  -2   1  20       33.08       48.48      9.48 o 
  -1   1  20        5.44        0.64      7.59 o 
   0   1  20      166.94      216.73     14.30 o 
   1   1  20        4.19       -4.55      6.00 o 
   2   1  20       25.54       38.17      7.50 o 
   3   1  20       55.60       68.06      9.21 o 
   4   1  20       12.57       24.22     11.94 o 
  -4   2  20       13.02       26.29      9.97 o 
  -3   2  20       92.79       89.33     12.02 o 
  -2   2  20       99.28       99.10     11.45 o 
  -1   2  20      138.34      127.28     11.57 o 
   0   2  20     1145.21     1051.91     33.55 o 
   1   2  20      139.28      129.98      8.98 o 
   2   2  20       84.42       95.79      9.05 o 
   3   2  20       86.66       86.13     12.28 o 
   4   2  20        9.06        9.86     11.74 o 
  -4   3  20        3.57       -2.15     10.54 o 
  -3   3  20       58.52       53.35     10.61 o 
  -2   3  20      110.63      153.40     18.24 o 
  -1   3  20      221.86      204.91     13.71 o 
   0   3  20      367.51      452.11     23.43 o 
   1   3  20      199.02      193.75     11.78 o 
   2   3  20       96.53      109.18      9.84 o 
   3   3  20       65.71       45.12     11.33 o 
   4   3  20        4.57        6.11     11.04 o 
  -4   4  20       18.84        9.37     11.09 o 
  -3   4  20       64.48       47.68     11.29 o 
  -2   4  20       51.24       42.81      9.86 o 
  -1   4  20       58.53       93.53      9.72 o 
   0   4  20       90.20       73.59      8.91 o 
   1   4  20       77.60      129.12     10.29 o 
   2   4  20       56.76       33.64      9.49 o 
   3   4  20       66.81       60.29     12.18 o 
   4   4  20       14.70        4.46     11.28 o 
  -3   5  20        4.33       -2.48     12.16 o 
  -2   5  20       60.24       72.94     15.51 o 
  -1   5  20      117.10      138.35     12.36 o 
   0   5  20      122.40      112.24     11.53 o 
   1   5  20       95.29      119.84     10.65 o 
   2   5  20       66.17       73.43     11.89 o 
   3   5  20        6.79       14.57     11.27 o 
  -3   6  20       11.69        0.82     10.77 o 
  -2   6  20       71.81       87.16     14.17 o 
  -1   6  20       14.39       36.69     10.20 o 
   0   6  20      112.38       85.73     11.44 o 
   1   6  20       15.51       26.37     11.34 o 
   2   6  20       63.00       70.05     12.89 o 
   3   6  20       10.79        5.86     11.67 o 
  -2   7  20       40.97       45.53     13.54 o 
  -1   7  20       53.15       57.60     11.35 o 
   0   7  20       56.22       33.71     10.80 o 
   1   7  20       58.65       57.12     13.22 o 
   2   7  20       40.11       49.32     12.84 o 
  -2   8  20       15.20       -4.97     12.72 o 
  -1   8  20       91.25       96.86     13.10 o 
   0   8  20       34.06       34.37     17.29 o 
   1   8  20       80.67       89.22     13.99 o 
   2   8  20       17.80       30.17     14.94 o 
   0   9  20        2.79      -16.41     16.41 o 
   1   0  21       29.75       49.07      8.23 o 
   2   0  21      142.67      126.16     12.29 o 
   3   0  21        6.55       -1.21     11.58 o 
   4   0  21       80.56       86.13     12.08 o 
  -4   1  21        7.71       16.20     11.89 o 
  -3   1  21       36.87       61.71     11.34 o 
  -2   1  21      128.16       77.31     11.29 o 
  -1   1  21      194.30      235.14     22.71 o 
   0   1  21      167.12      165.96      9.49 o 
   1   1  21      189.72      267.06     12.05 o 
   2   1  21      109.23       96.92      9.21 o 
   3   1  21       33.81       44.18      9.19 o 
   4   1  21        6.10       10.91     11.78 o 
  -4   2  21        9.23        4.41      9.91 o 
  -3   2  21       55.34       75.36     11.75 o 
  -2   2  21       89.91       99.72     11.75 o 
  -1   2  21      422.17      368.51     22.87 o 
   0   2  21      399.86      353.95     14.06 o 
   1   2  21      432.25      461.44     19.52 o 
   2   2  21      101.14       91.91     10.19 o 
   3   2  21       46.95       52.53     10.34 o 
   4   2  21        6.83        6.18     12.11 o 
  -4   3  21        2.85        4.85     11.24 o 
  -3   3  21       20.24        0.14      9.95 o 
  -2   3  21       28.92       45.89     11.03 o 
  -1   3  21       17.53        8.74      8.59 o 
   0   3  21       92.04      102.94      8.49 o 
   1   3  21       17.34       34.56      8.15 o 
   2   3  21       37.09       37.57      9.39 o 
   3   3  21       21.04       32.15     13.53 o 
   4   3  21        3.79        3.50     11.98 o 
  -3   4  21       31.04       52.89     11.59 o 
  -2   4  21       40.07       30.24     10.28 o 
  -1   4  21      315.97      261.87     17.21 o 
   0   4  21       29.50        6.72      8.78 o 
   1   4  21      337.40      379.78     15.99 o 
   2   4  21       34.46       39.04     10.65 o 
   3   4  21       30.57       23.39     11.31 o 
  -3   5  21       29.09       13.23     11.16 o 
  -2   5  21        4.50       10.70     10.20 o 
  -1   5  21       66.58       48.82     10.59 o 
   0   5  21       14.73       25.65      9.50 o 
   1   5  21       71.79       53.25      9.37 o 
   2   5  21        3.82        8.12     10.34 o 
   3   5  21       29.05       28.80     15.53 o 
  -3   6  21       17.01       40.80     12.27 o 
  -2   6  21       86.78       83.16     14.93 o 
  -1   6  21       80.01       50.02     11.00 o 
   0   6  21       51.91       50.70     10.94 o 
   1   6  21       90.88       66.87     13.31 o 
   2   6  21      102.44       96.78     13.83 o 
   3   6  21       18.74        7.65     12.22 o 
  -2   7  21       30.45       30.95     13.78 o 
  -1   7  21        1.78       -8.93     10.23 o 
   0   7  21       74.92       96.07     17.87 o 
   1   7  21        0.67       12.17     15.66 o 
   2   7  21       40.88       62.50     14.28 o 
  -1   8  21       27.42       37.17     12.70 o 
   0   8  21       28.12       45.69     18.28 o 
   1   8  21       28.01       39.88     14.19 o 
   0   0  22      341.93      445.77     22.87 o 
   1   0  22        5.24       12.28      7.40 o 
   2   0  22      328.59      342.73     16.52 o 
   3   0  22        0.37       -3.88      9.91 o 
   4   0  22        8.59        9.36     11.94 o 
  -4   1  22       27.39       18.53     14.47 o 
  -3   1  22        8.52        1.19     10.40 o 
  -2   1  22       91.64       81.97     17.39 o 
  -1   1  22       95.52       58.65     10.29 o 
   0   1  22      117.03       99.85      8.39 o 
   1   1  22       98.90       65.96      7.82 o 
   2   1  22       90.84       72.54      9.03 o 
   3   1  22       11.33       22.58      9.62 o 
   4   1  22       30.74       20.44     12.02 o 
  -4   2  22        4.40       10.05     13.44 o 
  -3   2  22       49.53       91.04     20.63 o 
  -2   2  22       95.54       98.53     12.36 o 
  -1   2  22      112.11      111.07     12.86 o 
   0   2  22      131.87      172.94     10.09 o 
   1   2  22      109.78      116.21      9.21 o 
   2   2  22       92.83       90.99     11.64 o 
   3   2  22       60.62       72.19     15.18 o 
   4   2  22        2.40       42.62     21.23 o 
  -3   3  22       20.18       24.44     11.21 o 
  -2   3  22       26.43       10.47      9.96 o 
  -1   3  22       63.08       43.02      9.91 o 
   0   3  22       41.33       37.44      8.26 o 
   1   3  22       56.88       29.68      8.32 o 
   2   3  22       22.67       19.02      9.01 o 
   3   3  22       22.74       45.37     13.41 o 
  -3   4  22       41.47       51.17     12.27 o 
  -2   4  22        0.24        3.67     10.42 o 
  -1   4  22       78.98       93.94     12.00 o 
   0   4  22       10.41       12.58      9.25 o 
   1   4  22       83.62       96.57     10.41 o 
   2   4  22        0.45       -5.34      9.95 o 
   3   4  22       39.78       35.50     14.05 o 
  -3   5  22       26.86       12.32     11.56 o 
  -2   5  22       10.42       15.62     10.81 o 
  -1   5  22      223.92      204.29     23.14 o 
   0   5  22        0.39       -4.78      8.99 o 
   1   5  22      209.16      248.03     14.02 o 
   2   5  22       10.17       26.16     12.89 o 
   3   5  22       25.33       40.86     13.24 o 
  -2   6  22       45.78       56.49     14.74 o 
  -1   6  22        5.49       13.35     12.53 o 
   0   6  22      172.42      197.97     24.40 o 
   1   6  22        9.53       13.55     11.52 o 
   2   6  22       44.70       57.13     14.80 o 
  -2   7  22       13.33       13.15     14.13 o 
  -1   7  22        9.63       23.67     11.79 o 
   0   7  22       61.07       56.30     14.33 o 
   1   7  22       17.48       39.15     13.31 o 
   2   7  22       21.05       22.27     13.93 o 
  -1   8  22        8.26       29.09     12.60 o 
   0   8  22      113.91      129.86     21.92 o 
   1   8  22        6.72       35.79     17.70 o 
   1   0  23       40.87       57.75      8.84 o 
   2   0  23       25.66       27.90      8.75 o 
   3   0  23        1.66        9.46     10.40 o 
  -3   1  23        7.16        5.53     10.94 o 
  -2   1  23       82.60       76.54     12.20 o 
  -1   1  23      191.35      205.03     14.97 o 
   0   1  23       19.89        2.71      7.34 o 
   1   1  23      217.49      227.84     11.86 o 
   2   1  23       89.88       81.25     10.45 o 
   3   1  23        8.91        1.73      9.64 o 
  -3   2  23       20.92       11.73     11.13 o 
  -2   2  23       24.17       31.96     11.05 o 
  -1   2  23       16.08       36.14     10.27 o 
   0   2  23       24.42        9.01      9.23 o 
   1   2  23       20.73       52.76      8.11 o 
   2   2  23       26.11       38.70      9.56 o 
   3   2  23       27.24        3.31     11.04 o 
  -3   3  23       15.18        5.52     11.26 o 
  -2   3  23       31.10       36.98     11.50 o 
  -1   3  23        9.47        9.85      9.70 o 
   0   3  23      142.77      155.42     12.54 o 
   1   3  23       10.83        3.17      7.94 o 
   2   3  23       25.57       18.38      9.51 o 
   3   3  23       15.37        8.37     13.01 o 
  -3   4  23       10.03       -2.94     11.28 o 
  -2   4  23        3.44       18.78     10.95 o 
  -1   4  23      112.63      132.25     13.77 o 
   0   4  23       20.82       18.66      9.98 o 
   1   4  23      102.66      163.87     12.95 o 
   2   4  23        3.83      -10.38     10.38 o 
   3   4  23        9.26       14.87     13.50 o 
  -3   5  23       22.79       34.73     15.26 o 
  -2   5  23       17.81       14.51     13.89 o 
  -1   5  23       68.41       53.73     14.14 o 
   0   5  23        2.17       -1.97      9.17 o 
   1   5  23       73.66       93.79     10.87 o 
   2   5  23       14.97       26.86     13.26 o 
   3   5  23       26.36       45.88     19.90 o 
  -2   6  23        5.04       13.56     13.94 o 
  -1   6  23       49.86       59.89     14.81 o 
   0   6  23       36.42       66.46     12.31 o 
   1   6  23       47.56       24.40     12.42 o 
   2   6  23        3.44       -7.70     12.89 o 
  -1   7  23       31.09       30.97     14.46 o 
   0   7  23       76.84       79.96     16.16 o 
   1   7  23       26.17       27.06     16.86 o 
   0   0  24       38.78       76.09     15.11 o 
   1   0  24      110.54       82.99      9.88 o 
   2   0  24       17.99       24.06      9.18 o 
   3   0  24       25.68       20.96     11.68 o 
  -3   1  24       20.53       27.59     14.56 o 
  -2   1  24       39.73       19.29     10.91 o 
  -1   1  24       26.36       31.86     10.38 o 
   0   1  24      147.60      155.78     11.31 o 
   1   1  24       18.91       15.21      8.30 o 
   2   1  24       41.81       44.85      9.84 o 
   3   1  24       20.29       20.86     10.21 o 
  -3   2  24        0.43        0.25     11.51 o 
  -2   2  24       10.42       -6.50     10.20 o 
  -1   2  24       67.84       60.83     11.61 o 
   0   2  24       91.37      110.98     10.29 o 
   1   2  24       82.73       91.94     10.10 o 
   2   2  24        7.72       -6.08     11.36 o 
   3   2  24        0.23      -10.94     11.19 o 
  -3   3  24        8.56        7.35     12.13 o 
  -2   3  24       39.32       49.03     13.22 o 
  -1   3  24       72.12       59.87     11.74 o 
   0   3  24      179.96      256.47     15.66 o 
   1   3  24       68.04       66.82     10.19 o 
   2   3  24       41.84       59.65     10.49 o 
   3   3  24       11.91       23.43     13.91 o 
  -3   4  24       12.88       19.71     12.60 o 
  -2   4  24       16.93       -6.13     11.14 o 
  -1   4  24        0.47        3.79     12.74 o 
   0   4  24       28.30        6.12     14.39 o 
   1   4  24        0.38        2.99      8.66 o 
   2   4  24       13.92       12.65     11.04 o 
   3   4  24       10.50        1.33     16.25 o 
  -2   5  24       30.03       42.32     15.31 o 
  -1   5  24       48.07       64.84     14.52 o 
   0   5  24       73.78       73.78     15.51 o 
   1   5  24       52.01       65.48     10.78 o 
   2   5  24       30.38       39.58     14.23 o 
  -2   6  24       13.49        6.58     14.47 o 
  -1   6  24        4.06        5.25     13.83 o 
   0   6  24        0.87       20.23     11.07 o 
   1   6  24       11.33      -14.23     14.23 o 
   2   6  24       12.01       13.87     13.88 o 
  -1   7  24       20.90       35.55     18.70 o 
   0   7  24        0.96        3.26     13.65 o 
   1   7  24       16.55       -4.30     21.70 o 
   1   0  25        3.17       -1.94      9.06 o 
   2   0  25       20.96       13.93      9.38 o 
   3   0  25       25.09       24.62     12.14 o 
  -3   1  25       31.05       42.46     13.15 o 
  -2   1  25       32.51       36.75     13.82 o 
  -1   1  25      161.19      190.12     13.88 o 
   0   1  25       40.59       50.64     11.19 o 
   1   1  25      147.62      197.68     15.54 o 
   2   1  25       30.20       26.56     11.05 o 
   3   1  25       29.67       26.46     12.43 o 
  -3   2  25       10.30       -7.74     11.91 o 
  -2   2  25       18.57        7.48     15.27 o 
  -1   2  25       42.50       39.40     11.10 o 
   0   2  25      192.59      152.16     11.60 o 
   1   2  25       35.49       28.63      9.06 o 
   2   2  25       18.27       19.15      9.67 o 
   3   2  25       13.15       13.54     20.95 o 
  -3   3  25        7.38      -11.91     11.91 o 
  -2   3  25       11.14        4.95     11.68 o 
  -1   3  25       13.48       28.31     11.16 o 
   0   3  25       33.68       42.28     10.14 o 
   1   3  25       11.02       27.08      9.24 o 
   2   3  25       11.51        8.80      9.89 o 
   3   3  25        6.38       -5.66     14.63 o 
  -2   4  25       60.62       55.16     13.28 o 
  -1   4  25        2.03       17.20     13.22 o 
   0   4  25       99.93       72.34     12.62 o 
   1   4  25        2.07        9.34      9.03 o 
   2   4  25       58.04       55.60     14.76 o 
  -2   5  25       44.46       52.57     15.96 o 
  -1   5  25       17.77       46.49     14.85 o 
   0   5  25       13.86       -5.43     10.12 o 
   1   5  25       16.87       44.49     10.49 o 
   2   5  25       37.40       35.58     14.15 o 
  -1   6  25       15.59       27.08     14.71 o 
   0   6  25        6.71        9.78     11.46 o 
   1   6  25       13.53       21.21     17.17 o 
   0   0  26        0.59      -11.17     13.06 o 
   1   0  26       28.08       21.73      9.67 o 
   2   0  26        0.24        4.48      9.61 o 
   3   0  26        5.77        2.98     12.37 o 
  -3   1  26       10.40       -0.52     11.77 o 
  -2   1  26        9.16        3.74      9.83 o 
  -1   1  26        2.66       15.89      9.87 o 
   0   1  26       11.60       21.05      9.94 o 
   1   1  26        0.98       16.13      8.91 o 
   2   1  26       13.66       19.97     19.12 o 
   3   1  26        9.44       -0.60     11.81 o 
  -2   2  26       12.95       -0.92     11.43 o 
  -1   2  26       88.65       92.46     13.07 o 
   0   2  26       11.76        4.33      9.76 o 
   1   2  26       93.39      108.94     11.19 o 
   2   2  26       14.43        3.08      9.85 o 
  -2   3  26       37.92       41.35     13.25 o 
  -1   3  26       29.55       13.81     12.25 o 
   0   3  26       29.19       42.86     16.24 o 
   1   3  26       25.53        8.47      9.30 o 
   2   3  26       32.91       52.34     10.93 o 
  -2   4  26       36.65       31.02     13.13 o 
  -1   4  26        3.23      -12.50     12.83 o 
   0   4  26        9.20       12.99     10.46 o 
   1   4  26        1.98        5.86     10.42 o 
   2   4  26       44.64       45.64     14.23 o 
  -1   5  26        6.12        4.60     13.74 o 
   0   5  26       26.22       50.08     12.49 o 
   1   5  26        5.22      -10.35     10.35 o 
  -1   6  26        7.37       15.19     18.73 o 
   0   6  26       32.44       30.49     12.34 o 
   1   0  27        1.64       13.22      9.11 o 
   2   0  27        6.59        5.99     11.45 o 
  -2   1  27        6.53        4.08      9.87 o 
  -1   1  27       25.95       20.17      9.15 o 
   0   1  27       21.48       18.91     10.02 o 
   1   1  27       19.10       27.48      9.55 o 
   2   1  27       11.29       13.71     11.52 o 
  -2   2  27        4.21       -7.85     12.35 o 
  -1   2  27       11.81       32.28     11.42 o 
   0   2  27       63.51       85.55     12.28 o 
   1   2  27        8.50       -8.87      9.91 o 
   2   2  27        5.71       -4.12     10.22 o 
  -2   3  27        2.72       10.59     12.96 o 
  -1   3  27       15.96        6.88     11.49 o 
   0   3  27       14.25       -3.81     13.29 o 
   1   3  27       14.64       -2.93     10.14 o 
   2   3  27        2.44       -7.19     10.32 o 
  -1   4  27       29.48        3.86     13.97 o 
   0   4  27       42.43       60.48     14.24 o 
   1   4  27       34.67       42.43     13.13 o 
  -1   5  27        2.32        4.38     14.68 o 
   0   5  27        8.76       -0.88     12.85 o 
   1   5  27        4.11       -3.76     13.15 o 
   0   0  28       39.98       53.92     16.06 o 
   1   0  28        6.11       11.25      9.44 o 
   2   0  28      103.38      111.79     14.25 o 
  -2   1  28       15.99       -0.16     10.81 o 
  -1   1  28       50.29       40.22     10.21 o 
   0   1  28        0.49       15.34     10.47 o 
   1   1  28       54.65       41.98     11.42 o 
   2   1  28       14.50       22.59     12.28 o 
  -2   2  28        5.34       13.81     12.78 o 
  -1   2  28       20.66       27.02     11.55 o 
   0   2  28       17.91       16.33     10.59 o 
   1   2  28       15.80       37.30     11.42 o 
   2   2  28        8.69        1.66     11.85 o 
  -1   3  28       22.33        0.29     11.65 o 
   0   3  28        2.50       12.31     19.93 o 
   1   3  28       24.23       11.37     10.94 o 
  -1   4  28        8.83       27.13     15.34 o 
   0   4  28        1.86       -7.48     12.67 o 
   1   4  28        9.41        6.05     11.18 o 
   1   0  29        0.55       -1.06     10.52 o 
  -1   1  29        6.38       -3.85     11.16 o 
   0   1  29       31.27       28.65     11.13 o 
   1   1  29        5.58       11.19     14.24 o 
  -1   2  29       18.15       24.10     11.92 o 
   0   2  29        4.70        9.73     12.68 o 
   1   2  29       16.71       27.71     11.83 o 
  -1   3  29       16.28       22.56     18.05 o 
   0   3  29        5.03      -13.73     13.73 o 
   1   3  29       19.49       32.15     13.67 o 
   0   0  30        6.03      -11.52     14.51 o 
   0   1  30        1.74       -0.85     10.71 o 
   0   2  30       37.55       52.94     19.73 o 
                                                 
